# Supplementary material for: Insights into the Dekkera bruxellensis Genomic Landscape: Comparative Genomics Reveals Variations in Ploidy and Nutrient Utilisation Potential amongst Wine Isolates
Source: PLoS Genet. 2014 Feb 13;10(2):e1004161. doi: 10.1371/journal.pgen.1004161 (PMC3923673; doi:10.1371/journal.pgen.1004161)
Supplement: Dataset S2 — Heterozygosity and allelic proportions across D. bruxellensis strains. For each strain, heterozygous nucleotides were identified and the proportion of aligned reads containing each of the variant bases recorded. The average major allele frequency was then calculated (heterozygous_proportion) for sliding windows across the genome (5 kb window, 1 kb step) and recorded central to each window (genomic_position). (XLSX) [file pgen.1004161.s010.xlsx]

## Sheet: genomic SNP variation
genomic_position	strain	heterozygous_proportion	homozygous_proportion	het|hom_count	estimated_SNP_type
2501	AWRI1499	67.3821		196|15	heterozygous
3501	AWRI1499	67.2211		209|9	heterozygous
4501	AWRI1499	67.4234		205|9	heterozygous
5501	AWRI1499	66.1635		192|7	heterozygous
6501	AWRI1499	65.8945		183|5	heterozygous
7501	AWRI1499	65.2281		167|3	heterozygous
8501	AWRI1499	63.883		153|2	heterozygous
9501	AWRI1499	61.8517		149|7	heterozygous
10501	AWRI1499	NA	NA	NA|NA	NA
11501	AWRI1499	NA	NA	NA|NA	NA
12501	AWRI1499	NA	NA	NA|NA	NA
13501	AWRI1499	NA	NA	NA|NA	NA
14501	AWRI1499	70.591		111|44	heterozygous
15501	AWRI1499	70.7551		136|42	heterozygous
16501	AWRI1499	70.779		181|21	heterozygous
17501	AWRI1499	69.9108		194|14	heterozygous
18501	AWRI1499	69.5445		182|11	heterozygous
19501	AWRI1499	70.1375		200|9	heterozygous
20501	AWRI1499	69.1995		210|13	heterozygous
21501	AWRI1499	68.3985		196|16	heterozygous
22501	AWRI1499	68.434		200|15	heterozygous
23501	AWRI1499	68.5561		196|15	heterozygous
24501	AWRI1499	68.1332		193|15	heterozygous
25501	AWRI1499	68.9603		189|4	heterozygous
26501	AWRI1499	69.6798		203|1	heterozygous
27501	AWRI1499	NA	NA	NA|NA	NA
28501	AWRI1499	NA	NA	NA|NA	NA
29501	AWRI1499	NA	NA	NA|NA	NA
30501	AWRI1499	NA	NA	NA|NA	NA
31501	AWRI1499	NA	NA	NA|NA	NA
32501	AWRI1499	68.4157		223|2	heterozygous
33501	AWRI1499	68.8622		230|2	heterozygous
34501	AWRI1499	68.1429		240|7	heterozygous
35501	AWRI1499	65.1285		256|7	heterozygous
36501	AWRI1499	NA	NA	NA|NA	NA
37501	AWRI1499	NA	NA	NA|NA	NA
38501	AWRI1499	NA	NA	NA|NA	NA
39501	AWRI1499	NA	NA	NA|NA	NA
40501	AWRI1499	NA	NA	NA|NA	NA
41501	AWRI1499	NA	NA	NA|NA	NA
42501	AWRI1499	NA	NA	NA|NA	NA
43501	AWRI1499	NA	NA	NA|NA	NA
44501	AWRI1499	67.0388		134|17	heterozygous
45501	AWRI1499	65.2408		179|16	heterozygous
46501	AWRI1499	64.2768		211|7	heterozygous
47501	AWRI1499	62.9391		230|7	heterozygous
48501	AWRI1499	62.7899		199|8	heterozygous
49501	AWRI1499	61.8549		153|6	heterozygous
50501	AWRI1499	63.2314		121|5	heterozygous
51501	AWRI1499	67.2726		135|5	heterozygous
52501	AWRI1499	69.7602		128|4	heterozygous
53501	AWRI1499	69.2225		169|12	heterozygous
54501	AWRI1499	68.4161		193|17	heterozygous
55501	AWRI1499	68.3712		215|16	heterozygous
56501	AWRI1499	68.1342		234|16	heterozygous
57501	AWRI1499	67.3455		220|18	heterozygous
58501	AWRI1499	67.8095		200|8	heterozygous
59501	AWRI1499	68.0577		220|3	heterozygous
60501	AWRI1499	66.5087		242|2	heterozygous
61501	AWRI1499	65.612		192|5	heterozygous
62501	AWRI1499	66.0757		177|3	heterozygous
63501	AWRI1499	66.1429		177|4	heterozygous
64501	AWRI1499	65.8974		153|8	heterozygous
65501	AWRI1499	69.3568		118|10	heterozygous
66501	AWRI1499	70.0125		128|7	heterozygous
67501	AWRI1499	69.8672		137|7	heterozygous
68501	AWRI1499	69.5974		114|6	heterozygous
69501	AWRI1499	NA	NA	NA|NA	NA
70501	AWRI1499	NA	NA	NA|NA	NA
71501	AWRI1499	NA	NA	NA|NA	NA
72501	AWRI1499	NA	NA	NA|NA	NA
73501	AWRI1499	64.135		80|29	heterozygous
74501	AWRI1499	64.2372		78|39	heterozygous
75501	AWRI1499	62.4254		67|60	heterozygous
76501	AWRI1499	58.8304		46|47	heterozygous
77501	AWRI1499	60.244		25|35	heterozygous
78501	AWRI1499		100	3|39	LOH
79501	AWRI1499	59.2667		6|43	heterozygous
80501	AWRI1499	63.7412		34|32	heterozygous
81501	AWRI1499	64.7672		61|32	heterozygous
82501	AWRI1499	66.1846		104|32	heterozygous
83501	AWRI1499	66.3667		132|28	heterozygous
84501	AWRI1499	66.6023		129|14	heterozygous
85501	AWRI1499	67.032		100|2	heterozygous
86501	AWRI1499	68.0341		91|12	heterozygous
87501	AWRI1499	66.925		88|17	heterozygous
88501	AWRI1499	69.8512		125|22	heterozygous
89501	AWRI1499	68.5975		157|22	heterozygous
90501	AWRI1499	67.9209		191|28	heterozygous
91501	AWRI1499	67.3142		226|24	heterozygous
92501	AWRI1499	67.0114		220|19	heterozygous
93501	AWRI1499	64.9378		196|13	heterozygous
94501	AWRI1499	NA	NA	NA|NA	NA
95501	AWRI1499	NA	NA	NA|NA	NA
96501	AWRI1499	NA	NA	NA|NA	NA
97501	AWRI1499	NA	NA	NA|NA	NA
98501	AWRI1499	NA	NA	NA|NA	NA
99501	AWRI1499	67.5595		116|8	heterozygous
100501	AWRI1499	67.3575		106|5	heterozygous
101501	AWRI1499	66.9512		123|7	heterozygous
102501	AWRI1499	66.0427		110|11	heterozygous
103501	AWRI1499	64.2853		95|20	heterozygous
104501	AWRI1499	63.225		124|20	heterozygous
105501	AWRI1499	62.2457		162|19	heterozygous
106501	AWRI1499	60.7066		121|17	heterozygous
107501	AWRI1499	59.7844		141|12	heterozygous
108501	AWRI1499	60.0795		151|2	heterozygous
109501	AWRI1499	59.38		140|2	heterozygous
110501	AWRI1499	NA	NA	NA|NA	NA
111501	AWRI1499	NA	NA	NA|NA	NA
112501	AWRI1499	NA	NA	NA|NA	NA
113501	AWRI1499	NA	NA	NA|NA	NA
114501	AWRI1499	58.8752		149|4	heterozygous
115501	AWRI1499	59.0473		131|1	heterozygous
116501	AWRI1499	58.9427		124|1	heterozygous
117501	AWRI1499	59.2198		121|0	heterozygous
118501	AWRI1499	61.7852		115|0	heterozygous
119501	AWRI1499	63.6889		99|9	heterozygous
120501	AWRI1499	64.7699		123|9	heterozygous
121501	AWRI1499	67.1449		138|9	heterozygous
122501	AWRI1499	69.5593		135|9	heterozygous
123501	AWRI1499	70.4421		145|9	heterozygous
124501	AWRI1499	71.2571		182|0	heterozygous
125501	AWRI1499	72.3575		207|0	heterozygous
126501	AWRI1499	72.2857		223|0	heterozygous
127501	AWRI1499	71.9265		230|1	heterozygous
128501	AWRI1499	72.9043		235|1	heterozygous
129501	AWRI1499	72.0551		196|3	heterozygous
130501	AWRI1499	70.5		156|18	heterozygous
131501	AWRI1499	69.6431		153|21	heterozygous
132501	AWRI1499	67.5984		126|33	heterozygous
133501	AWRI1499	63.0566		122|37	heterozygous
134501	AWRI1499	63.6094		138|37	heterozygous
135501	AWRI1499	64.349		149|23	heterozygous
136501	AWRI1499	64.7604		134|21	heterozygous
137501	AWRI1499	65.9974		156|9	heterozygous
138501	AWRI1499	67.748		148|5	heterozygous
139501	AWRI1499	68.0796		142|3	heterozygous
140501	AWRI1499	68.1463		136|4	heterozygous
141501	AWRI1499	67.8312		173|6	heterozygous
142501	AWRI1499	68.2586		169|5	heterozygous
143501	AWRI1499	69.4018		163|8	heterozygous
144501	AWRI1499	69.5943		175|10	heterozygous
145501	AWRI1499	68.9539		191|16	heterozygous
146501	AWRI1499	68.4924		145|14	heterozygous
147501	AWRI1499	68.4651		146|23	heterozygous
148501	AWRI1499	66.0436		165|25	heterozygous
149501	AWRI1499	64.4279		165|26	heterozygous
150501	AWRI1499	64.2213		155|19	heterozygous
151501	AWRI1499	66.3005		184|20	heterozygous
152501	AWRI1499	65.6203		187|21	heterozygous
153501	AWRI1499	66.3366		172|20	heterozygous
154501	AWRI1499	66.3		202|17	heterozygous
155501	AWRI1499	66.6746		228|20	heterozygous
156501	AWRI1499	63.9941		222|18	heterozygous
157501	AWRI1499	64.0537		227|8	heterozygous
158501	AWRI1499	64.3736		246|9	heterozygous
159501	AWRI1499	64.065		223|10	heterozygous
160501	AWRI1499	63.5344		209|16	heterozygous
161501	AWRI1499	64.6359		209|16	heterozygous
162501	AWRI1499	65.6809		215|26	heterozygous
163501	AWRI1499	64.7964		225|23	heterozygous
164501	AWRI1499	64.8397		224|22	heterozygous
165501	AWRI1499	64.609		200|30	heterozygous
166501	AWRI1499	63.9827		179|70	heterozygous
167501	AWRI1499	60.8544		193|60	heterozygous
168501	AWRI1499	62.4888		196|70	heterozygous
169501	AWRI1499	63.5685		197|77	heterozygous
170501	AWRI1499	65.7758		248|65	heterozygous
171501	AWRI1499	66.5234		265|25	heterozygous
172501	AWRI1499	68.1796		265|28	heterozygous
173501	AWRI1499	67.4171		252|16	heterozygous
174501	AWRI1499	67.5588		257|10	heterozygous
175501	AWRI1499	66.4648		219|18	heterozygous
176501	AWRI1499	66.4863		233|31	heterozygous
177501	AWRI1499	66.6349		192|28	heterozygous
178501	AWRI1499	68.8596		156|29	heterozygous
179501	AWRI1499	72.5565		170|28	heterozygous
180501	AWRI1499	72.1189		180|15	heterozygous
181501	AWRI1499	73.8257		175|5	heterozygous
182501	AWRI1499	75.7056		213|7	heterozygous
183501	AWRI1499	75.0803		249|16	heterozygous
184501	AWRI1499	74.3238		227|16	heterozygous
185501	AWRI1499	74.6378		225|16	heterozygous
186501	AWRI1499	74.0916		190|15	heterozygous
187501	AWRI1499	72.0348		135|13	heterozygous
188501	AWRI1499	71.2583		84|3	heterozygous
189501	AWRI1499	67.4367		49|3	heterozygous
190501	AWRI1499	64.13		20|2	heterozygous
191501	AWRI1499	NA	NA	NA|NA	NA
192501	AWRI1499	67.8724		76|2	heterozygous
193501	AWRI1499	66.926		100|4	heterozygous
194501	AWRI1499	67.4179		145|18	heterozygous
195501	AWRI1499	68.3243		185|20	heterozygous
196501	AWRI1499	68.2681		188|19	heterozygous
197501	AWRI1499	69.4533		180|21	heterozygous
198501	AWRI1499	68.5719		210|23	heterozygous
199501	AWRI1499	68.5173		226|28	heterozygous
200501	AWRI1499	70.0958		237|45	heterozygous
201501	AWRI1499	70.2429		224|45	heterozygous
202501	AWRI1499	71.1544		217|43	heterozygous
203501	AWRI1499	71.7696		184|48	heterozygous
204501	AWRI1499	73.478		123|29	heterozygous
205501	AWRI1499	NA	NA	NA|NA	NA
206501	AWRI1499	NA	NA	NA|NA	NA
207501	AWRI1499	NA	NA	NA|NA	NA
208501	AWRI1499	NA	NA	NA|NA	NA
209501	AWRI1499	NA	NA	NA|NA	NA
210501	AWRI1499	NA	NA	NA|NA	NA
211501	AWRI1499	NA	NA	NA|NA	NA
212501	AWRI1499	NA	NA	NA|NA	NA
213501	AWRI1499	65.4963		136|10	heterozygous
214501	AWRI1499	64.311		155|10	heterozygous
215501	AWRI1499	62.4326		172|10	heterozygous
216501	AWRI1499	60.5894		217|9	heterozygous
217501	AWRI1499	60.1798		223|6	heterozygous
218501	AWRI1499	59.8053		246|0	heterozygous
219501	AWRI1499	59.576		258|0	heterozygous
220501	AWRI1499	60.0329		234|6	heterozygous
221501	AWRI1499	61.3307		231|13	heterozygous
222501	AWRI1499	62.1405		227|14	heterozygous
223501	AWRI1499	63.3495		192|64	heterozygous
224501	AWRI1499	65.7287		143|75	heterozygous
225501	AWRI1499	66.6062		146|69	heterozygous
226501	AWRI1499	67.6229		140|62	heterozygous
227501	AWRI1499	66.9556		135|65	heterozygous
228501	AWRI1499	67.0503		147|17	heterozygous
229501	AWRI1499	66.0646		181|7	heterozygous
230501	AWRI1499	65.9086		198|7	heterozygous
231501	AWRI1499	66.5245		200|18	heterozygous
232501	AWRI1499	67.1663		199|17	heterozygous
233501	AWRI1499	67.5937		223|15	heterozygous
234501	AWRI1499	69.5688		218|22	heterozygous
235501	AWRI1499	69.3144		216|22	heterozygous
236501	AWRI1499	68.5657		216|11	heterozygous
237501	AWRI1499	68.0626		227|8	heterozygous
238501	AWRI1499	67.2647		201|9	heterozygous
239501	AWRI1499	64.7697		201|1	heterozygous
240501	AWRI1499	65.6395		205|1	heterozygous
241501	AWRI1499	65.4906		213|1	heterozygous
242501	AWRI1499	66.0416		243|5	heterozygous
243501	AWRI1499	67.1278		252|4	heterozygous
244501	AWRI1499	68.6309		262|4	heterozygous
245501	AWRI1499	69.1349		252|4	heterozygous
246501	AWRI1499	69.7448		223|10	heterozygous
247501	AWRI1499	71.7435		191|12	heterozygous
248501	AWRI1499	70.9979		194|13	heterozygous
249501	AWRI1499	70.9437		158|19	heterozygous
250501	AWRI1499	69.952		150|27	heterozygous
251501	AWRI1499	69.9406		143|31	heterozygous
252501	AWRI1499	68.1454		119|25	heterozygous
253501	AWRI1499	69.9265		113|24	heterozygous
254501	AWRI1499	70.2622		111|20	heterozygous
255501	AWRI1499	70.3698		126|12	heterozygous
256501	AWRI1499	71.1503		169|2	heterozygous
257501	AWRI1499	69.9171		199|2	heterozygous
258501	AWRI1499	68.0292		195|8	heterozygous
259501	AWRI1499	68.0043		185|19	heterozygous
260501	AWRI1499	67.8458		192|21	heterozygous
261501	AWRI1499	65.9948		174|22	heterozygous
262501	AWRI1499	65.4387		155|22	heterozygous
263501	AWRI1499	64.5585		183|17	heterozygous
264501	AWRI1499	65.2949		234|4	heterozygous
265501	AWRI1499	65.4156		231|2	heterozygous
266501	AWRI1499	66.8459		220|3	heterozygous
267501	AWRI1499	69.4457		230|3	heterozygous
268501	AWRI1499	72.4613		204|3	heterozygous
269501	AWRI1499	73.2506		178|11	heterozygous
270501	AWRI1499	73.7969		160|14	heterozygous
271501	AWRI1499	71.6832		173|12	heterozygous
272501	AWRI1499	68.7529		174|19	heterozygous
273501	AWRI1499	67.5184		201|19	heterozygous
274501	AWRI1499	67.1169		219|11	heterozygous
275501	AWRI1499	66.7845		245|8	heterozygous
276501	AWRI1499	66.4482		220|56	heterozygous
277501	AWRI1499	67		210|56	heterozygous
278501	AWRI1499	66.5551		178|56	heterozygous
279501	AWRI1499	65.526		177|56	heterozygous
280501	AWRI1499	64.4088		170|56	heterozygous
281501	AWRI1499	65.0466		193|15	heterozygous
282501	AWRI1499	65.5223		238|15	heterozygous
283501	AWRI1499	65.6167		264|22	heterozygous
284501	AWRI1499	66.436		272|23	heterozygous
285501	AWRI1499	67.1508		258|26	heterozygous
286501	AWRI1499	67.7419		260|30	heterozygous
287501	AWRI1499	66.4294		238|26	heterozygous
288501	AWRI1499	67.7195		221|21	heterozygous
289501	AWRI1499	68.4189		201|22	heterozygous
290501	AWRI1499	69.6989		179|43	heterozygous
291501	AWRI1499	71.1813		182|33	heterozygous
292501	AWRI1499	75.4571		182|35	heterozygous
293501	AWRI1499	73.7138		210|34	heterozygous
294501	AWRI1499	73.6973		221|34	heterozygous
295501	AWRI1499	72.5668		256|11	heterozygous
296501	AWRI1499	NA	NA	NA|NA	NA
297501	AWRI1499	NA	NA	NA|NA	NA
298501	AWRI1499	NA	NA	NA|NA	NA
299501	AWRI1499	NA	NA	NA|NA	NA
300501	AWRI1499	69.4663		95|177	heterozygous
301501	AWRI1499	70.3738		130|165	heterozygous
302501	AWRI1499	72.159		166|112	heterozygous
303501	AWRI1499	72.5572		138|102	heterozygous
304501	AWRI1499	72.4973		149|84	heterozygous
305501	AWRI1499	73.295		160|35	heterozygous
306501	AWRI1499	73.186		186|48	heterozygous
307501	AWRI1499	70.9984		190|54	heterozygous
308501	AWRI1499	70.9681		166|66	heterozygous
309501	AWRI1499	70.9102		177|62	heterozygous
310501	AWRI1499	69.9608		189|62	heterozygous
311501	AWRI1499	70.4579		202|49	heterozygous
312501	AWRI1499	72.2559		236|34	heterozygous
313501	AWRI1499	71.6818		308|14	heterozygous
314501	AWRI1499	71.5338		308|9	heterozygous
315501	AWRI1499	71.0108		315|9	heterozygous
316501	AWRI1499	70.3961		283|9	heterozygous
317501	AWRI1499	68.9056		234|8	heterozygous
318501	AWRI1499	67.7226		208|22	heterozygous
319501	AWRI1499	67.3324		207|22	heterozygous
320501	AWRI1499	67.9857		203|22	heterozygous
321501	AWRI1499	67.003		198|22	heterozygous
322501	AWRI1499	67.285		206|33	heterozygous
323501	AWRI1499	66.9251		207|11	heterozygous
324501	AWRI1499	66.3247		194|23	heterozygous
325501	AWRI1499	65.8216		194|23	heterozygous
326501	AWRI1499	64.9977		214|24	heterozygous
327501	AWRI1499	64.5851		208|13	heterozygous
328501	AWRI1499	64.2337		187|23	heterozygous
329501	AWRI1499	63.9679		209|12	heterozygous
330501	AWRI1499	63.3034		206|13	heterozygous
331501	AWRI1499	63.7479		188|12	heterozygous
332501	AWRI1499	64.5055		200|12	heterozygous
333501	AWRI1499	65.9199		211|9	heterozygous
334501	AWRI1499	67.4756		217|9	heterozygous
335501	AWRI1499	69.0286		234|8	heterozygous
336501	AWRI1499	69.2177		248|8	heterozygous
337501	AWRI1499	68.2289		232|13	heterozygous
338501	AWRI1499	67.6348		256|8	heterozygous
339501	AWRI1499	66.9904		240|7	heterozygous
340501	AWRI1499	65.5077		234|7	heterozygous
341501	AWRI1499	64.6677		232|7	heterozygous
342501	AWRI1499	64.9623		212|27	heterozygous
343501	AWRI1499	64.2537		190|25	heterozygous
344501	AWRI1499	63.2011		183|26	heterozygous
345501	AWRI1499	64.9242		182|33	heterozygous
346501	AWRI1499	67.2018		171|34	heterozygous
347501	AWRI1499	68.3207		179|60	heterozygous
348501	AWRI1499	69.7833		162|110	heterozygous
349501	AWRI1499	71.1271		199|110	heterozygous
350501	AWRI1499	70.416		200|103	heterozygous
351501	AWRI1499	69.0852		203|105	heterozygous
352501	AWRI1499	67.95		236|57	heterozygous
353501	AWRI1499	67.7349		249|9	heterozygous
354501	AWRI1499	67.224		217|8	heterozygous
355501	AWRI1499	67.1091		198|8	heterozygous
356501	AWRI1499	67.2658		187|6	heterozygous
357501	AWRI1499	67.6514		181|3	heterozygous
358501	AWRI1499	NA	NA	NA|NA	NA
359501	AWRI1499	NA	NA	NA|NA	NA
360501	AWRI1499	NA	NA	NA|NA	NA
361501	AWRI1499	NA	NA	NA|NA	NA
362501	AWRI1499	NA	NA	NA|NA	NA
363501	AWRI1499	65.8532		139|17	heterozygous
364501	AWRI1499	64.9113		151|18	heterozygous
365501	AWRI1499	65.8426		155|34	heterozygous
366501	AWRI1499	66.5252		159|24	heterozygous
367501	AWRI1499	67.161		172|20	heterozygous
368501	AWRI1499	67.3484		157|20	heterozygous
369501	AWRI1499	67.9247		150|19	heterozygous
370501	AWRI1499	68.0241		170|3	heterozygous
371501	AWRI1499	68.1117		171|2	heterozygous
372501	AWRI1499	68.6196		179|2	heterozygous
373501	AWRI1499	69.4503		181|1	heterozygous
374501	AWRI1499	68.3294		177|2	heterozygous
375501	AWRI1499	69.5438		160|2	heterozygous
376501	AWRI1499	68.7959		171|3	heterozygous
377501	AWRI1499	68.056		159|12	heterozygous
378501	AWRI1499	68.0774		177|14	heterozygous
379501	AWRI1499	69.4404		171|13	heterozygous
380501	AWRI1499	67.8364		206|15	heterozygous
381501	AWRI1499	67.7623		212|14	heterozygous
382501	AWRI1499	67.6314		207|10	heterozygous
383501	AWRI1499	66.8751		193|10	heterozygous
384501	AWRI1499	66.3069		203|10	heterozygous
385501	AWRI1499	66.6979		189|8	heterozygous
386501	AWRI1499	66.679		205|7	heterozygous
387501	AWRI1499	66.9187		203|9	heterozygous
388501	AWRI1499	67.1086		197|17	heterozygous
389501	AWRI1499	66.7345		203|17	heterozygous
390501	AWRI1499	66.2101		199|17	heterozygous
391501	AWRI1499	66.088		175|17	heterozygous
392501	AWRI1499	65.7983		176|17	heterozygous
393501	AWRI1499	66.1708		171|9	heterozygous
394501	AWRI1499	66.6025		121|14	heterozygous
395501	AWRI1499	67.6253		99|24	heterozygous
396501	AWRI1499	67.3882		93|27	heterozygous
397501	AWRI1499	66.7423		123|20	heterozygous
398501	AWRI1499	65.2947		131|18	heterozygous
399501	AWRI1499	65.4473		165|15	heterozygous
400501	AWRI1499	65.6808		182|6	heterozygous
401501	AWRI1499	67.2211		190|3	heterozygous
402501	AWRI1499	69.2549		164|4	heterozygous
403501	AWRI1499	70.8123		154|5	heterozygous
404501	AWRI1499	71.4415		147|3	heterozygous
405501	AWRI1499	71.2535		155|2	heterozygous
406501	AWRI1499	69.9137		175|2	heterozygous
407501	AWRI1499	68.8529		187|1	heterozygous
408501	AWRI1499	68.6267		202|1	heterozygous
409501	AWRI1499	68.852		229|1	heterozygous
410501	AWRI1499	69.4318		201|6	heterozygous
411501	AWRI1499	68.9497		189|19	heterozygous
412501	AWRI1499	68.7925		186|21	heterozygous
413501	AWRI1499	69.0705		193|20	heterozygous
414501	AWRI1499	70.0422		173|20	heterozygous
415501	AWRI1499	71.2141		192|15	heterozygous
416501	AWRI1499	72.9392		181|2	heterozygous
417501	AWRI1499	71.9767		193|1	heterozygous
418501	AWRI1499	71.2047		172|4	heterozygous
419501	AWRI1499	68.638		166|4	heterozygous
420501	AWRI1499	65.4017		176|7	heterozygous
421501	AWRI1499	64.0198		197|7	heterozygous
422501	AWRI1499	63.9		183|6	heterozygous
423501	AWRI1499	63.785		193|4	heterozygous
424501	AWRI1499	64.3634		164|5	heterozygous
425501	AWRI1499	64.7789		147|4	heterozygous
426501	AWRI1499	65.5372		137|4	heterozygous
427501	AWRI1499	66.3383		149|4	heterozygous
428501	AWRI1499	67.2357		154|3	heterozygous
429501	AWRI1499	66.8518		191|5	heterozygous
430501	AWRI1499	66.2157		197|14	heterozygous
431501	AWRI1499	NA	NA	NA|NA	NA
432501	AWRI1499	NA	NA	NA|NA	NA
433501	AWRI1499	NA	NA	NA|NA	NA
434501	AWRI1499	NA	NA	NA|NA	NA
435501	AWRI1499	76.5602		133|11	heterozygous
436501	AWRI1499	75.0302		159|10	heterozygous
437501	AWRI1499	73.4542		131|8	heterozygous
438501	AWRI1499	72.5015		133|8	heterozygous
439501	AWRI1499	72.5268		123|17	heterozygous
440501	AWRI1499	72.2425		160|11	heterozygous
441501	AWRI1499	71.9276		185|10	heterozygous
442501	AWRI1499	71.7928		195|9	heterozygous
443501	AWRI1499	71.5006		158|11	heterozygous
444501	AWRI1499	71.3427		143|4	heterozygous
445501	AWRI1499	70.0129		116|5	heterozygous
446501	AWRI1499	70.0697		99|5	heterozygous
447501	AWRI1499	69.083		112|5	heterozygous
448501	AWRI1499	67.718		133|3	heterozygous
449501	AWRI1499	67.8296		169|1	heterozygous
450501	AWRI1499	68.1322		183|0	heterozygous
451501	AWRI1499	67.9989		183|1	heterozygous
452501	AWRI1499	66.922		173|1	heterozygous
453501	AWRI1499	66.9889		171|7	heterozygous
454501	AWRI1499	66.3201		164|7	heterozygous
455501	AWRI1499	66.2006		157|7	heterozygous
456501	AWRI1499	64.0388		139|8	heterozygous
457501	AWRI1499	65.5219		137|9	heterozygous
458501	AWRI1499	65.9903		134|3	heterozygous
459501	AWRI1499	65.823		126|12	heterozygous
460501	AWRI1499	66.3919		149|12	heterozygous
461501	AWRI1499	66.4506		172|10	heterozygous
462501	AWRI1499	65.2576		177|9	heterozygous
463501	AWRI1499	63.7498		215|9	heterozygous
464501	AWRI1499	64.8704		243|0	heterozygous
465501	AWRI1499	65.0526		228|0	heterozygous
466501	AWRI1499	66.0716		211|0	heterozygous
467501	AWRI1499	66.4631		198|5	heterozygous
468501	AWRI1499	68.6064		171|5	heterozygous
469501	AWRI1499	68.2715		151|15	heterozygous
470501	AWRI1499	67.594		133|19	heterozygous
471501	AWRI1499	66.8518		139|23	heterozygous
472501	AWRI1499	67.0877		154|18	heterozygous
473501	AWRI1499	64.7765		149|18	heterozygous
474501	AWRI1499	64.1899		159|8	heterozygous
475501	AWRI1499	64.4792		159|7	heterozygous
476501	AWRI1499	64.0371		151|4	heterozygous
477501	AWRI1499	63.4329		143|4	heterozygous
478501	AWRI1499	64.8704		159|5	heterozygous
479501	AWRI1499	65.5306		144|5	heterozygous
480501	AWRI1499	65.4432		148|3	heterozygous
481501	AWRI1499	67.144		168|2	heterozygous
482501	AWRI1499	68.4975		161|19	heterozygous
483501	AWRI1499	71.1793		150|21	heterozygous
484501	AWRI1499	72.4648		196|21	heterozygous
485501	AWRI1499	72.4789		204|23	heterozygous
486501	AWRI1499	72.9727		176|25	heterozygous
487501	AWRI1499	71.6411		168|9	heterozygous
488501	AWRI1499	67.7624		157|6	heterozygous
489501	AWRI1499	61.8435		92|8	heterozygous
490501	AWRI1499	58.7151		73|5	heterozygous
491501	AWRI1499	55.5154		65|3	heterozygous
492501	AWRI1499	55.2458		59|2	heterozygous
493501	AWRI1499	57.5559		34|4	heterozygous
494501	AWRI1499	55.8596		52|2	heterozygous
495501	AWRI1499	56.3082		61|5	heterozygous
496501	AWRI1499	56.3038		53|10	heterozygous
497501	AWRI1499	55.63		60|10	heterozygous
498501	AWRI1499	57.6358		106|9	heterozygous
499501	AWRI1499	58.3466		103|9	heterozygous
500501	AWRI1499	57.6276		105|10	heterozygous
501501	AWRI1499	59.2147		129|9	heterozygous
502501	AWRI1499	60.4958		144|16	heterozygous
503501	AWRI1499	61.4014		148|17	heterozygous
504501	AWRI1499	64.3441		161|17	heterozygous
505501	AWRI1499	67.0533		184|13	heterozygous
506501	AWRI1499	67.1581		191|16	heterozygous
507501	AWRI1499	67.75		184|9	heterozygous
508501	AWRI1499	69.1442		154|7	heterozygous
509501	AWRI1499	69.1441		152|11	heterozygous
510501	AWRI1499	70.1571		156|19	heterozygous
511501	AWRI1499	68.7266		158|17	heterozygous
512501	AWRI1499	70.7263		156|29	heterozygous
513501	AWRI1499	71.397		165|37	heterozygous
514501	AWRI1499	71.4856		160|46	heterozygous
515501	AWRI1499	70.4462		143|38	heterozygous
516501	AWRI1499	72.3713		164|35	heterozygous
517501	AWRI1499	70.5041		170|24	heterozygous
518501	AWRI1499	70.1023		176|17	heterozygous
519501	AWRI1499	70.446		176|5	heterozygous
520501	AWRI1499	69.4921		177|5	heterozygous
521501	AWRI1499	69.9823		147|3	heterozygous
522501	AWRI1499	70.5517		120|14	heterozygous
523501	AWRI1499	70.8528		89|22	heterozygous
524501	AWRI1499	70.0491		114|21	heterozygous
525501	AWRI1499	70.7264		121|21	heterozygous
526501	AWRI1499	69.3378		119|23	heterozygous
527501	AWRI1499	68.5747		162|11	heterozygous
528501	AWRI1499	68.2894		199|2	heterozygous
529501	AWRI1499	67.4772		158|2	heterozygous
530501	AWRI1499	67.0385		174|16	heterozygous
531501	AWRI1499	66.8774		190|29	heterozygous
532501	AWRI1499	65.9995		187|38	heterozygous
533501	AWRI1499	65.2033		183|38	heterozygous
534501	AWRI1499	65.1662		201|39	heterozygous
535501	AWRI1499	64.2929		156|25	heterozygous
536501	AWRI1499	64.4889		126|13	heterozygous
537501	AWRI1499	67.8645		124|4	heterozygous
538501	AWRI1499	71.1814		118|5	heterozygous
539501	AWRI1499	72.3486		109|14	heterozygous
540501	AWRI1499	72.841		134|15	heterozygous
541501	AWRI1499	71.7078		153|18	heterozygous
542501	AWRI1499	70.8831		154|29	heterozygous
543501	AWRI1499	67.5646		158|32	heterozygous
544501	AWRI1499	66.3251		167|23	heterozygous
545501	AWRI1499	65.4067		178|23	heterozygous
546501	AWRI1499	66.2235		183|17	heterozygous
547501	AWRI1499	65.9236		161|9	heterozygous
548501	AWRI1499	NA	NA	NA|NA	NA
549501	AWRI1499	NA	NA	NA|NA	NA
550501	AWRI1499	NA	NA	NA|NA	NA
551501	AWRI1499	NA	NA	NA|NA	NA
552501	AWRI1499	69.2794		194|16	heterozygous
553501	AWRI1499	68.5021		237|19	heterozygous
554501	AWRI1499	64.5625		264|11	heterozygous
555501	AWRI1499	63.9125		257|33	heterozygous
556501	AWRI1499	63.4625		296|38	heterozygous
557501	AWRI1499	64.0624		295|37	heterozygous
558501	AWRI1499	64.4205		298|30	heterozygous
559501	AWRI1499	66.4042		260|30	heterozygous
560501	AWRI1499	66.4669		254|7	heterozygous
561501	AWRI1499	68.495		241|3	heterozygous
562501	AWRI1499	67.9489		229|2	heterozygous
563501	AWRI1499	67.9989		186|20	heterozygous
564501	AWRI1499	68.2088		170|25	heterozygous
565501	AWRI1499	68.442		162|27	heterozygous
566501	AWRI1499	67.7257		113|30	heterozygous
567501	AWRI1499	67.7449		138|43	heterozygous
568501	AWRI1499	66.0879		182|25	heterozygous
569501	AWRI1499	63.5698		225|22	heterozygous
570501	AWRI1499	64.6156		276|31	heterozygous
571501	AWRI1499	64.3254		291|70	heterozygous
572501	AWRI1499	62.9903		237|77	heterozygous
573501	AWRI1499	63.7743		222|78	heterozygous
574501	AWRI1499	65.8918		182|77	heterozygous
575501	AWRI1499	NA	NA	NA|NA	NA
576501	AWRI1499	NA	NA	NA|NA	NA
577501	AWRI1499	NA	NA	NA|NA	NA
578501	AWRI1499	NA	NA	NA|NA	NA
579501	AWRI1499	64.1677		186|50	heterozygous
580501	AWRI1499	66.8675		203|85	heterozygous
581501	AWRI1499	67.4686		207|70	heterozygous
582501	AWRI1499	67.2759		228|61	heterozygous
583501	AWRI1499	67.911		218|63	heterozygous
584501	AWRI1499	66.851		241|42	heterozygous
585501	AWRI1499	65.6268		235|12	heterozygous
586501	AWRI1499	65.69		241|13	heterozygous
587501	AWRI1499	65.6642		226|15	heterozygous
588501	AWRI1499	66.9668		247|12	heterozygous
589501	AWRI1499	67.4222		225|18	heterozygous
590501	AWRI1499	68.3952		248|15	heterozygous
591501	AWRI1499	68.9607		257|15	heterozygous
592501	AWRI1499	70.239		259|13	heterozygous
593501	AWRI1499	68.7444		257|16	heterozygous
594501	AWRI1499	70.4522		276|23	heterozygous
595501	AWRI1499	70.0088		251|19	heterozygous
596501	AWRI1499	69.3363		240|20	heterozygous
597501	AWRI1499	68.1516		254|22	heterozygous
598501	AWRI1499	68.6206		257|18	heterozygous
599501	AWRI1499	66.018		261|8	heterozygous
600501	AWRI1499	66.4674		273|11	heterozygous
601501	AWRI1499	66.4474		268|9	heterozygous
602501	AWRI1499	66.5981		211|8	heterozygous
603501	AWRI1499	66.3174		161|8	heterozygous
604501	AWRI1499	68.2369		103|4	heterozygous
605501	AWRI1499	NA	NA	NA|NA	NA
606501	AWRI1499	NA	NA	NA|NA	NA
607501	AWRI1499	NA	NA	NA|NA	NA
608501	AWRI1499	NA	NA	NA|NA	NA
609501	AWRI1499	NA	NA	NA|NA	NA
610501	AWRI1499	NA	NA	NA|NA	NA
611501	AWRI1499	NA	NA	NA|NA	NA
612501	AWRI1499	70.38		100|7	heterozygous
613501	AWRI1499	67.8961		103|6	heterozygous
614501	AWRI1499	67.6059		101|7	heterozygous
615501	AWRI1499	66.7503		155|11	heterozygous
616501	AWRI1499	67.2446		193|22	heterozygous
617501	AWRI1499	67.1445		229|20	heterozygous
618501	AWRI1499	68.0097		237|20	heterozygous
619501	AWRI1499	67.4352		236|19	heterozygous
620501	AWRI1499	68.868		203|12	heterozygous
621501	AWRI1499	70.312		217|2	heterozygous
622501	AWRI1499	70.4931		217|2	heterozygous
623501	AWRI1499	68.8509		222|2	heterozygous
624501	AWRI1499	70.3513		228|2	heterozygous
625501	AWRI1499	69.302		251|2	heterozygous
626501	AWRI1499	67.82		250|0	heterozygous
627501	AWRI1499	67.0705		234|1	heterozygous
628501	AWRI1499	67.376		225|1	heterozygous
629501	AWRI1499	66.2274		190|3	heterozygous
630501	AWRI1499	65.9252		163|9	heterozygous
631501	AWRI1499	66.6327		162|9	heterozygous
632501	AWRI1499	67.6583		187|11	heterozygous
633501	AWRI1499	69.7067		194|12	heterozygous
634501	AWRI1499	69.1088		215|12	heterozygous
635501	AWRI1499	68.8404		225|14	heterozygous
636501	AWRI1499	68.5418		208|21	heterozygous
637501	AWRI1499	69.5309		217|18	heterozygous
638501	AWRI1499	68.7132		197|18	heterozygous
639501	AWRI1499	69.4407		194|16	heterozygous
640501	AWRI1499	70.4816		212|12	heterozygous
641501	AWRI1499	70.7853		225|9	heterozygous
642501	AWRI1499	72.0019		216|31	heterozygous
643501	AWRI1499	71.272		246|31	heterozygous
644501	AWRI1499	70.2352		261|31	heterozygous
645501	AWRI1499	68.6356		253|30	heterozygous
646501	AWRI1499	69.2761		264|47	heterozygous
647501	AWRI1499	67.8977		260|38	heterozygous
648501	AWRI1499	68.3887		231|37	heterozygous
649501	AWRI1499	70.0066		227|43	heterozygous
650501	AWRI1499	71.0532		237|44	heterozygous
651501	AWRI1499	70.067		200|26	heterozygous
652501	AWRI1499	69.2482		193|15	heterozygous
653501	AWRI1499	68.9216		190|15	heterozygous
654501	AWRI1499	68.1473		205|11	heterozygous
655501	AWRI1499	67.6848		197|15	heterozygous
656501	AWRI1499	68.1768		207|32	heterozygous
657501	AWRI1499	68.6836		214|32	heterozygous
658501	AWRI1499	68.8734		229|38	heterozygous
659501	AWRI1499	68.792		199|39	heterozygous
660501	AWRI1499	69.0211		209|33	heterozygous
661501	AWRI1499	69.4033		212|25	heterozygous
662501	AWRI1499	69.2676		188|23	heterozygous
663501	AWRI1499	68.7873		173|21	heterozygous
664501	AWRI1499	68.1972		178|22	heterozygous
665501	AWRI1499	68.2748		159|23	heterozygous
666501	AWRI1499	66.8556		171|20	heterozygous
667501	AWRI1499	66.8151		199|22	heterozygous
668501	AWRI1499	67.4		213|21	heterozygous
669501	AWRI1499	67.3158		209|18	heterozygous
670501	AWRI1499	66.1319		207|15	heterozygous
671501	AWRI1499	66.3314		194|13	heterozygous
672501	AWRI1499	66.5038		183|24	heterozygous
673501	AWRI1499	65.3634		202|29	heterozygous
674501	AWRI1499	65.8075		214|30	heterozygous
675501	AWRI1499	66.5988		256|38	heterozygous
676501	AWRI1499	65.9223		264|34	heterozygous
677501	AWRI1499	65.7564		275|26	heterozygous
678501	AWRI1499	66.0865		244|27	heterozygous
679501	AWRI1499	66.9517		259|25	heterozygous
680501	AWRI1499	67.4048		228|24	heterozygous
681501	AWRI1499	68.6578		237|22	heterozygous
682501	AWRI1499	68.8531		224|17	heterozygous
683501	AWRI1499	68.9702		225|8	heterozygous
684501	AWRI1499	68.3678		183|12	heterozygous
685501	AWRI1499	68.5667		168|10	heterozygous
686501	AWRI1499	70.1412		177|10	heterozygous
687501	AWRI1499	71.9895		210|12	heterozygous
688501	AWRI1499	72.1475		200|18	heterozygous
689501	AWRI1499	72.0581		215|16	heterozygous
690501	AWRI1499	72.6743		214|18	heterozygous
691501	AWRI1499	72.0717		191|19	heterozygous
692501	AWRI1499	69.043		149|19	heterozygous
693501	AWRI1499	67.056		150|13	heterozygous
694501	AWRI1499	67.2705		132|33	heterozygous
695501	AWRI1499	65.6615		104|26	heterozygous
696501	AWRI1499	64.1662		77|26	heterozygous
697501	AWRI1499	68.5439		82|26	heterozygous
698501	AWRI1499	74.5425		87|34	heterozygous
699501	AWRI1499	72.6594		96|14	heterozygous
700501	AWRI1499	71.8487		117|16	heterozygous
701501	AWRI1499	71.535		123|15	heterozygous
702501	AWRI1499	71.5171		117|17	heterozygous
703501	AWRI1499	71.7649		111|9	heterozygous
704501	AWRI1499	72.1479		119|9	heterozygous
705501	AWRI1499	73.205		139|8	heterozygous
706501	AWRI1499	71.5176		199|10	heterozygous
707501	AWRI1499	70.2641		223|7	heterozygous
708501	AWRI1499	70.1471		242|12	heterozygous
709501	AWRI1499	70.2794		238|15	heterozygous
710501	AWRI1499	68.8214		238|15	heterozygous
711501	AWRI1499	68.4813		182|12	heterozygous
712501	AWRI1499	70.2785		163|11	heterozygous
713501	AWRI1499	69.0691		165|7	heterozygous
714501	AWRI1499	68.2941		185|5	heterozygous
715501	AWRI1499	69.1525		179|5	heterozygous
716501	AWRI1499	69.9024		167|11	heterozygous
717501	AWRI1499	67.7568		155|26	heterozygous
718501	AWRI1499	65.1353		133|28	heterozygous
719501	AWRI1499	64.165		120|26	heterozygous
720501	AWRI1499	62.0496		129|25	heterozygous
721501	AWRI1499	61.8904		156|23	heterozygous
722501	AWRI1499	63.9863		168|8	heterozygous
723501	AWRI1499	66.324		183|7	heterozygous
724501	AWRI1499	67.2315		197|6	heterozygous
725501	AWRI1499	68.8354		192|18	heterozygous
726501	AWRI1499	70.1654		188|16	heterozygous
727501	AWRI1499	69.894		184|17	heterozygous
728501	AWRI1499	69.6533		180|16	heterozygous
729501	AWRI1499	69.9411		158|19	heterozygous
730501	AWRI1499	69.9578		161|7	heterozygous
731501	AWRI1499	68.9531		160|7	heterozygous
732501	AWRI1499	68.9462		169|15	heterozygous
733501	AWRI1499	67.2105		191|15	heterozygous
734501	AWRI1499	66.7871		202|22	heterozygous
735501	AWRI1499	66.3451		173|32	heterozygous
736501	AWRI1499	67.5596		188|38	heterozygous
737501	AWRI1499	68.3297		195|32	heterozygous
738501	AWRI1499	69.9687		163|36	heterozygous
739501	AWRI1499	70.0792		154|26	heterozygous
740501	AWRI1499	67.6979		193|17	heterozygous
741501	AWRI1499	64.9052		192|9	heterozygous
742501	AWRI1499	61.1548		188|6	heterozygous
743501	AWRI1499	59.4123		179|2	heterozygous
744501	AWRI1499	59.9884		189|5	heterozygous
745501	AWRI1499	60.8972		181|11	heterozygous
746501	AWRI1499	61.9284		183|11	heterozygous
747501	AWRI1499	NA	NA	NA|NA	NA
748501	AWRI1499	NA	NA	NA|NA	NA
749501	AWRI1499	NA	NA	NA|NA	NA
750501	AWRI1499	NA	NA	NA|NA	NA
751501	AWRI1499	NA	NA	NA|NA	NA
752501	AWRI1499	73.5974		189|8	heterozygous
753501	AWRI1499	71.55		166|6	heterozygous
754501	AWRI1499	70.6947		152|12	heterozygous
755501	AWRI1499	69.0115		148|17	heterozygous
756501	AWRI1499	68.4545		156|19	heterozygous
757501	AWRI1499	68.2129		124|34	heterozygous
758501	AWRI1499	67.8714		98|37	heterozygous
759501	AWRI1499	65.5297		111|32	heterozygous
760501	AWRI1499	65.8046		109|23	heterozygous
761501	AWRI1499	68.9466		118|24	heterozygous
762501	AWRI1499	68.1643		154|11	heterozygous
763501	AWRI1499	68.1834		181|8	heterozygous
764501	AWRI1499	69.2681		163|10	heterozygous
765501	AWRI1499	70.8923		168|12	heterozygous
766501	AWRI1499	72.1944		160|9	heterozygous
767501	AWRI1499	72.4494		160|7	heterozygous
768501	AWRI1499	72.1799		159|8	heterozygous
769501	AWRI1499	72.3743		175|5	heterozygous
770501	AWRI1499	71.4506		156|4	heterozygous
771501	AWRI1499	68.5319		166|11	heterozygous
772501	AWRI1499	68.1161		168|11	heterozygous
773501	AWRI1499	70.0526		196|15	heterozygous
774501	AWRI1499	69.369		200|13	heterozygous
775501	AWRI1499	69.1279		197|13	heterozygous
776501	AWRI1499	69.2444		151|7	heterozygous
777501	AWRI1499	NA	NA	NA|NA	NA
778501	AWRI1499	NA	NA	NA|NA	NA
779501	AWRI1499	NA	NA	NA|NA	NA
780501	AWRI1499	62.5946		74|13	heterozygous
781501	AWRI1499	62.6222		99|12	heterozygous
782501	AWRI1499	63.4896		125|6	heterozygous
783501	AWRI1499	65.6892		148|5	heterozygous
784501	AWRI1499	66.1612		152|6	heterozygous
785501	AWRI1499	66.6386		153|4	heterozygous
786501	AWRI1499	67.7239		159|5	heterozygous
787501	AWRI1499	68.7855		172|3	heterozygous
788501	AWRI1499	69.0259		162|5	heterozygous
789501	AWRI1499	68.5323		155|4	heterozygous
790501	AWRI1499	67.9671		155|4	heterozygous
791501	AWRI1499	65.9446		157|3	heterozygous
792501	AWRI1499	64.7972		145|5	heterozygous
793501	AWRI1499	64.1621		132|3	heterozygous
794501	AWRI1499	65.352		127|2	heterozygous
795501	AWRI1499	65.6484		122|2	heterozygous
796501	AWRI1499	66.9516		124|2	heterozygous
797501	AWRI1499	66.8296		125|2	heterozygous
798501	AWRI1499	66.8513		115|5	heterozygous
799501	AWRI1499	67.6254		134|5	heterozygous
800501	AWRI1499	68.4728		147|8	heterozygous
801501	AWRI1499	70.0748		139|12	heterozygous
802501	AWRI1499	70.1346		136|10	heterozygous
803501	AWRI1499	69.0691		165|11	heterozygous
804501	AWRI1499	66.9819		160|11	heterozygous
805501	AWRI1499	64.563		162|10	heterozygous
806501	AWRI1499	62.3446		177|6	heterozygous
807501	AWRI1499	62.5534		191|8	heterozygous
808501	AWRI1499	64.0766		214|10	heterozygous
809501	AWRI1499	65.1828		209|11	heterozygous
810501	AWRI1499	66.9434		205|12	heterozygous
811501	AWRI1499	69.034		212|13	heterozygous
812501	AWRI1499	69.8382		217|19	heterozygous
813501	AWRI1499	69.3492		189|13	heterozygous
814501	AWRI1499	68.4934		197|12	heterozygous
815501	AWRI1499	68.154		202|10	heterozygous
816501	AWRI1499	67.4938		178|11	heterozygous
817501	AWRI1499	67.7579		197|5	heterozygous
818501	AWRI1499	68.0797		202|16	heterozygous
819501	AWRI1499	68.677		200|17	heterozygous
820501	AWRI1499	68.1195		190|20	heterozygous
821501	AWRI1499	67.2586		220|19	heterozygous
822501	AWRI1499	65.2112		197|17	heterozygous
823501	AWRI1499	64.9547		172|6	heterozygous
824501	AWRI1499	65.1655		177|6	heterozygous
825501	AWRI1499	65.8761		188|4	heterozygous
826501	AWRI1499	66.8205		151|3	heterozygous
827501	AWRI1499	67.4264		148|15	heterozygous
828501	AWRI1499	68.6341		170|22	heterozygous
829501	AWRI1499	69.4943		159|22	heterozygous
830501	AWRI1499	70.5944		177|24	heterozygous
831501	AWRI1499	71.2074		202|27	heterozygous
832501	AWRI1499	71.3573		211|20	heterozygous
833501	AWRI1499	71.144		209|13	heterozygous
834501	AWRI1499	70.8018		222|12	heterozygous
835501	AWRI1499	69.101		209|9	heterozygous
836501	AWRI1499	68.0608		237|6	heterozygous
837501	AWRI1499	67.8351		231|2	heterozygous
838501	AWRI1499	67.8916		215|5	heterozygous
839501	AWRI1499	68.1141		220|7	heterozygous
840501	AWRI1499	68.9701		221|6	heterozygous
841501	AWRI1499	68.1655		194|9	heterozygous
842501	AWRI1499	68.7718		188|8	heterozygous
843501	AWRI1499	67.6495		198|7	heterozygous
844501	AWRI1499	68.1921		189|8	heterozygous
845501	AWRI1499	69.0006		166|8	heterozygous
846501	AWRI1499	71.3013		152|7	heterozygous
847501	AWRI1499	71.9142		120|15	heterozygous
848501	AWRI1499	NA	NA	NA|NA	NA
849501	AWRI1499	NA	NA	NA|NA	NA
850501	AWRI1499	NA	NA	NA|NA	NA
851501	AWRI1499	NA	NA	NA|NA	NA
852501	AWRI1499	68.7829		105|22	heterozygous
853501	AWRI1499	66.515		133|36	heterozygous
854501	AWRI1499	NA	NA	NA|NA	NA
855501	AWRI1499	NA	NA	NA|NA	NA
856501	AWRI1499	NA	NA	NA|NA	NA
857501	AWRI1499	NA	NA	NA|NA	NA
858501	AWRI1499	NA	NA	NA|NA	NA
859501	AWRI1499	73.7277		159|20	heterozygous
860501	AWRI1499	73.6613		163|9	heterozygous
861501	AWRI1499	74.6874		127|35	heterozygous
862501	AWRI1499	73.9519		135|37	heterozygous
863501	AWRI1499	73.5883		137|37	heterozygous
864501	AWRI1499	73.1991		113|42	heterozygous
865501	AWRI1499	73.1468		94|57	heterozygous
866501	AWRI1499	73.1922		90|60	heterozygous
867501	AWRI1499	71.1456		57|81	heterozygous
868501	AWRI1499	69.5765		34|85	heterozygous
869501	AWRI1499	64.53		20|84	heterozygous
870501	AWRI1499	63.6324		37|65	heterozygous
871501	AWRI1499	63.6594		64|38	heterozygous
872501	AWRI1499	65.9602		93|15	heterozygous
873501	AWRI1499	66.7619		118|13	heterozygous
874501	AWRI1499	68.2		149|18	heterozygous
875501	AWRI1499	69.7112		178|15	heterozygous
876501	AWRI1499	70.4563		190|18	heterozygous
877501	AWRI1499	70.8901		161|32	heterozygous
878501	AWRI1499	71.1022		134|39	heterozygous
879501	AWRI1499	70.5536		112|32	heterozygous
880501	AWRI1499	69.3525		120|32	heterozygous
881501	AWRI1499	68.2388		129|27	heterozygous
882501	AWRI1499	66.762		171|20	heterozygous
883501	AWRI1499	66.6556		187|13	heterozygous
884501	AWRI1499	66.033		221|12	heterozygous
885501	AWRI1499	65.48		195|12	heterozygous
886501	AWRI1499	65.3454		163|20	heterozygous
887501	AWRI1499	68.5957		162|18	heterozygous
888501	AWRI1499	69.4706		187|17	heterozygous
889501	AWRI1499	71.959		173|29	heterozygous
890501	AWRI1499	72.2448		165|35	heterozygous
891501	AWRI1499	71.8926		188|27	heterozygous
892501	AWRI1499	70.5508		185|22	heterozygous
893501	AWRI1499	70.0668		199|20	heterozygous
894501	AWRI1499	68.6224		183|15	heterozygous
895501	AWRI1499	68.768		203|10	heterozygous
896501	AWRI1499	69.3746		213|10	heterozygous
897501	AWRI1499	69.0297		175|10	heterozygous
898501	AWRI1499	68.0235		162|10	heterozygous
899501	AWRI1499	68.5284		169|5	heterozygous
900501	AWRI1499	67.451		157|5	heterozygous
901501	AWRI1499	64.5512		160|5	heterozygous
902501	AWRI1499	66.0829		181|8	heterozygous
903501	AWRI1499	65.6046		174|9	heterozygous
904501	AWRI1499	64.8351		171|7	heterozygous
905501	AWRI1499	64.8856		181|7	heterozygous
906501	AWRI1499	66.0255		184|9	heterozygous
907501	AWRI1499	65.5896		202|8	heterozygous
908501	AWRI1499	66.5977		175|38	heterozygous
909501	AWRI1499	66.8743		171|39	heterozygous
910501	AWRI1499	67.478		182|37	heterozygous
911501	AWRI1499	66.9092		174|35	heterozygous
912501	AWRI1499	66.5521		167|33	heterozygous
913501	AWRI1499	65.5176		176|61	heterozygous
914501	AWRI1499	65.4973		187|62	heterozygous
915501	AWRI1499	65.5946		185|63	heterozygous
916501	AWRI1499	68.7105		171|66	heterozygous
917501	AWRI1499	69.2733		176|67	heterozygous
918501	AWRI1499	69.9819		210|12	heterozygous
919501	AWRI1499	70.3032		216|12	heterozygous
920501	AWRI1499	70.349		196|28	heterozygous
921501	AWRI1499	68.3232		198|34	heterozygous
922501	AWRI1499	67.6104		193|36	heterozygous
923501	AWRI1499	67.2487		199|32	heterozygous
924501	AWRI1499	67.2128		195|37	heterozygous
925501	AWRI1499	67.0167		209|21	heterozygous
926501	AWRI1499	66.666		235|13	heterozygous
927501	AWRI1499	NA	NA	NA|NA	NA
928501	AWRI1499	NA	NA	NA|NA	NA
929501	AWRI1499	NA	NA	NA|NA	NA
930501	AWRI1499	NA	NA	NA|NA	NA
931501	AWRI1499	71.5019		157|9	heterozygous
932501	AWRI1499	70.9356		208|9	heterozygous
933501	AWRI1499	72.3519		262|9	heterozygous
934501	AWRI1499	71.2431		299|16	heterozygous
935501	AWRI1499	69.4856		291|20	heterozygous
936501	AWRI1499	69.3127		346|20	heterozygous
937501	AWRI1499	69.7085		330|21	heterozygous
938501	AWRI1499	67.8479		305|19	heterozygous
939501	AWRI1499	68.1982		284|16	heterozygous
940501	AWRI1499	70.3259		286|16	heterozygous
941501	AWRI1499	71.3775		262|15	heterozygous
942501	AWRI1499	71.294		234|24	heterozygous
943501	AWRI1499	72.5502		215|24	heterozygous
944501	AWRI1499	71.3595		227|21	heterozygous
945501	AWRI1499	69.0638		196|30	heterozygous
946501	AWRI1499	67.0165		200|29	heterozygous
947501	AWRI1499	67.7385		234|19	heterozygous
948501	AWRI1499	67.5625		232|30	heterozygous
949501	AWRI1499	68.0222		180|29	heterozygous
950501	AWRI1499	69.2467		184|15	heterozygous
951501	AWRI1499	71.5368		152|36	heterozygous
952501	AWRI1499	72.1213		122|76	heterozygous
953501	AWRI1499	71.195		121|65	heterozygous
954501	AWRI1499	75.2748		151|71	heterozygous
955501	AWRI1499	76.8575		127|86	heterozygous
956501	AWRI1499	78.1073		137|70	heterozygous
957501	AWRI1499	77.1562		178|37	heterozygous
958501	AWRI1499	75.796		226|47	heterozygous
959501	AWRI1499	71.8091		232|42	heterozygous
960501	AWRI1499	NA	NA	NA|NA	NA
961501	AWRI1499	NA	NA	NA|NA	NA
962501	AWRI1499	NA	NA	NA|NA	NA
963501	AWRI1499	NA	NA	NA|NA	NA
964501	AWRI1499	NA	NA	NA|NA	NA
965501	AWRI1499	63.7		184|16	heterozygous
966501	AWRI1499	64.3175		160|24	heterozygous
967501	AWRI1499	63.117		182|29	heterozygous
968501	AWRI1499	63.3893		187|29	heterozygous
969501	AWRI1499	63.2605		190|34	heterozygous
970501	AWRI1499	62.813		177|34	heterozygous
971501	AWRI1499	62.7323		186|23	heterozygous
972501	AWRI1499	63.9495		198|9	heterozygous
973501	AWRI1499	63.3649		211|8	heterozygous
974501	AWRI1499	64.4961		206|10	heterozygous
975501	AWRI1499	65.4104		241|25	heterozygous
976501	AWRI1499	65.1093		248|33	heterozygous
977501	AWRI1499	65.5271		229|55	heterozygous
978501	AWRI1499	65.5565		207|56	heterozygous
979501	AWRI1499	63.9065		201|62	heterozygous
980501	AWRI1499	64.4425		226|52	heterozygous
981501	AWRI1499	65.7934		241|43	heterozygous
982501	AWRI1499	NA	NA	NA|NA	NA
983501	AWRI1499	NA	NA	NA|NA	NA
984501	AWRI1499	NA	NA	NA|NA	NA
985501	AWRI1499	NA	NA	NA|NA	NA
986501	AWRI1499	NA	NA	NA|NA	NA
987501	AWRI1499	65.0659		261|9	heterozygous
988501	AWRI1499	65.8518		257|18	heterozygous
989501	AWRI1499	66.7536		250|15	heterozygous
990501	AWRI1499	65.8139		245|16	heterozygous
991501	AWRI1499	66.3494		231|19	heterozygous
992501	AWRI1499	67.5248		214|19	heterozygous
993501	AWRI1499	67.3518		220|12	heterozygous
994501	AWRI1499	67.1887		240|12	heterozygous
995501	AWRI1499	67.9194		252|8	heterozygous
996501	AWRI1499	67.9611		252|16	heterozygous
997501	AWRI1499	69.4463		255|19	heterozygous
998501	AWRI1499	69.6302		235|17	heterozygous
999501	AWRI1499	69.2745		212|17	heterozygous
1000501	AWRI1499	70.2304		214|24	heterozygous
1001501	AWRI1499	70.4005		206|46	heterozygous
1002501	AWRI1499	69.1057		193|63	heterozygous
1003501	AWRI1499	69.933		224|76	heterozygous
1004501	AWRI1499	69.9325		240|78	heterozygous
1005501	AWRI1499	68.7084		203|76	heterozygous
1006501	AWRI1499	68.3359		209|44	heterozygous
1007501	AWRI1499	68.0479		240|24	heterozygous
1008501	AWRI1499	67.6171		228|14	heterozygous
1009501	AWRI1499	66.2048		230|20	heterozygous
1010501	AWRI1499	66.2755		249|15	heterozygous
1011501	AWRI1499	66.0194		248|27	heterozygous
1012501	AWRI1499	65.5839		224|27	heterozygous
1013501	AWRI1499	63.7438		185|35	heterozygous
1014501	AWRI1499	64.4897		155|27	heterozygous
1015501	AWRI1499	64.876		121|27	heterozygous
1016501	AWRI1499	65.0785		107|13	heterozygous
1017501	AWRI1499	67.2678		121|19	heterozygous
1018501	AWRI1499	70.2323		164|10	heterozygous
1019501	AWRI1499	70.3636		176|10	heterozygous
1020501	AWRI1499	69.3484		192|14	heterozygous
1021501	AWRI1499	67.6505		222|12	heterozygous
1022501	AWRI1499	66.1142		211|7	heterozygous
1023501	AWRI1499	63.9457		173|11	heterozygous
1024501	AWRI1499	61.8934		166|11	heterozygous
1025501	AWRI1499	61.5568		148|16	heterozygous
1026501	AWRI1499	62.2811		95|21	heterozygous
1027501	AWRI1499	NA	NA	NA|NA	NA
1028501	AWRI1499	NA	NA	NA|NA	NA
1029501	AWRI1499	NA	NA	NA|NA	NA
1030501	AWRI1499	NA	NA	NA|NA	NA
1031501	AWRI1499	79.6007		137|29	heterozygous
1032501	AWRI1499	76.0959		172|32	heterozygous
1033501	AWRI1499	73.8148		183|33	heterozygous
1034501	AWRI1499	71.9799		179|38	heterozygous
1035501	AWRI1499	68.7488		207|33	heterozygous
1036501	AWRI1499	68.1559		227|32	heterozygous
1037501	AWRI1499	68.5127		204|25	heterozygous
1038501	AWRI1499	69.3835		206|29	heterozygous
1039501	AWRI1499	68.2958		215|17	heterozygous
1040501	AWRI1499	68.0658		199|10	heterozygous
1041501	AWRI1499	67.9285		179|6	heterozygous
1042501	AWRI1499	68.3396		192|11	heterozygous
1043501	AWRI1499	67.6069		174|6	heterozygous
1044501	AWRI1499	67.6741		185|9	heterozygous
1045501	AWRI1499	65.4575		212|14	heterozygous
1046501	AWRI1499	64.4813		246|14	heterozygous
1047501	AWRI1499	66.0631		271|53	heterozygous
1048501	AWRI1499	66.3877		277|59	heterozygous
1049501	AWRI1499	67.4778		266|57	heterozygous
1050501	AWRI1499	70.0091		242|54	heterozygous
1051501	AWRI1499	72.3102		245|56	heterozygous
1052501	AWRI1499	72.268		253|14	heterozygous
1053501	AWRI1499	71.1815		260|12	heterozygous
1054501	AWRI1499	68.7662		272|11	heterozygous
1055501	AWRI1499	67.4678		295|14	heterozygous
1056501	AWRI1499	66.639		282|35	heterozygous
1057501	AWRI1499	64.8008		240|54	heterozygous
1058501	AWRI1499	NA	NA	NA|NA	NA
1059501	AWRI1499	NA	NA	NA|NA	NA
1060501	AWRI1499	NA	NA	NA|NA	NA
1061501	AWRI1499	NA	NA	NA|NA	NA
1062501	AWRI1499	NA	NA	NA|NA	NA
1063501	AWRI1499	59.78		255|11	heterozygous
1064501	AWRI1499	61.9619		260|4	heterozygous
1065501	AWRI1499	63.7471		238|3	heterozygous
1066501	AWRI1499	66.6904		218|28	heterozygous
1067501	AWRI1499	71.2786		206|40	heterozygous
1068501	AWRI1499	73.9051		196|41	heterozygous
1069501	AWRI1499	72.1352		210|39	heterozygous
1070501	AWRI1499	72.6177		231|39	heterozygous
1071501	AWRI1499	72.3824		244|21	heterozygous
1072501	AWRI1499	72.2814		215|49	heterozygous
1073501	AWRI1499	71.1206		228|48	heterozygous
1074501	AWRI1499	71.4328		183|50	heterozygous
1075501	AWRI1499	70.5065		123|51	heterozygous
1076501	AWRI1499	67.8693		75|45	heterozygous
1077501	AWRI1499	62.9877		106|35	heterozygous
1078501	AWRI1499	62.975		96|45	heterozygous
1079501	AWRI1499	63.1204		113|43	heterozygous
1080501	AWRI1499	64.6861		173|43	heterozygous
1081501	AWRI1499	65.051		210|42	heterozygous
1082501	AWRI1499	66.4893		177|18	heterozygous
1083501	AWRI1499	65.4679		168|22	heterozygous
1084501	AWRI1499	64.7987		150|35	heterozygous
1085501	AWRI1499	62.257		100|35	heterozygous
1086501	AWRI1499	58.4157		83|43	heterozygous
1087501	AWRI1499	57.6373		75|39	heterozygous
1088501	AWRI1499	57.567		88|25	heterozygous
1089501	AWRI1499	58.4452		84|20	heterozygous
1090501	AWRI1499	NA	NA	NA|NA	NA
1091501	AWRI1499	NA	NA	NA|NA	NA
1092501	AWRI1499	NA	NA	NA|NA	NA
1093501	AWRI1499	NA	NA	NA|NA	NA
1094501	AWRI1499	71.8927		41|5	heterozygous
1095501	AWRI1499	NA	NA	NA|NA	NA
1096501	AWRI1499	NA	NA	NA|NA	NA
1097501	AWRI1499	NA	NA	NA|NA	NA
1098501	AWRI1499	NA	NA	NA|NA	NA
1099501	AWRI1499	NA	NA	NA|NA	NA
1100501	AWRI1499	67.62		50|3	heterozygous
1101501	AWRI1499	68.0689		45|3	heterozygous
1102501	AWRI1499	63.9483		29|3	heterozygous
1103501	AWRI1499	63.0292		24|2	heterozygous
1104501	AWRI1499	63.8125		24|3	heterozygous
1105501	AWRI1499	62.0375		24|1	heterozygous
1106501	AWRI1499	62.6556		27|1	heterozygous
1107501	AWRI1499	62.5957		23|1	heterozygous
1108501	AWRI1499	65.2875		24|1	heterozygous
1109501	AWRI1499	67.856		25|0	heterozygous
1110501	AWRI1499	70.3263		19|3	heterozygous
1111501	AWRI1499	69.868		25|3	heterozygous
1112501	AWRI1499	70.6216		37|3	heterozygous
1113501	AWRI1499	70.2809		47|3	heterozygous
1114501	AWRI1499	71.0304		56|3	heterozygous
1115501	AWRI1499	71.0825		57|1	heterozygous
1116501	AWRI1499	70.9265		49|1	heterozygous
1117501	AWRI1499	70.2744		39|1	heterozygous
1118501	AWRI1499	69.3		38|2	heterozygous
1119501	AWRI1499	67.1629		35|2	heterozygous
1120501	AWRI1499	67.0647		34|1	heterozygous
1121501	AWRI1499	67.3364		33|1	heterozygous
1122501	AWRI1499	67.3906		32|1	heterozygous
1123501	AWRI1499	68.0667		21|1	heterozygous
1124501	AWRI1499	NA	NA	NA|NA	NA
1125501	AWRI1499	NA	NA	NA|NA	NA
1126501	AWRI1499	NA	NA	NA|NA	NA
1127501	AWRI1499	NA	NA	NA|NA	NA
1128501	AWRI1499	NA	NA	NA|NA	NA
1129501	AWRI1499	NA	NA	NA|NA	NA
1130501	AWRI1499	NA	NA	NA|NA	NA
1131501	AWRI1499	NA	NA	NA|NA	NA
1132501	AWRI1499	65.3513		39|0	heterozygous
1133501	AWRI1499	67.4395		38|0	heterozygous
1134501	AWRI1499	68.4095		42|0	heterozygous
1135501	AWRI1499	67.8094		32|0	heterozygous
1136501	AWRI1499	68.8455		33|0	heterozygous
1137501	AWRI1499	69.259		39|0	heterozygous
1138501	AWRI1499	70.0595		37|0	heterozygous
1139501	AWRI1499	68.4355		31|0	heterozygous
1140501	AWRI1499	65.4217		46|0	heterozygous
1141501	AWRI1499	63.9857		49|1	heterozygous
1142501	AWRI1499	61.451		49|1	heterozygous
1143501	AWRI1499	59.9154		39|2	heterozygous
1144501	AWRI1499	63.3652		46|2	heterozygous
1145501	AWRI1499	66.8195		41|2	heterozygous
1146501	AWRI1499	70.7837		43|1	heterozygous
1147501	AWRI1499	NA	NA	NA|NA	NA
1148501	AWRI1499	NA	NA	NA|NA	NA
1149501	AWRI1499	NA	NA	NA|NA	NA
1150501	AWRI1499	NA	NA	NA|NA	NA
1151501	AWRI1499	NA	NA	NA|NA	NA
1152501	AWRI1499	66.0711		45|2	heterozygous
1153501	AWRI1499	67.56		35|2	heterozygous
1154501	AWRI1499	66.6118		34|2	heterozygous
1155501	AWRI1499	67.1162		37|6	heterozygous
1156501	AWRI1499	67.2579		38|6	heterozygous
1157501	AWRI1499	70.4525		40|7	heterozygous
1158501	AWRI1499	71.2318		44|7	heterozygous
1159501	AWRI1499	70.7298		47|12	heterozygous
1160501	AWRI1499	71.3143		49|7	heterozygous
1161501	AWRI1499	69.6091		66|7	heterozygous
1162501	AWRI1499	67.6017		60|6	heterozygous
1163501	AWRI1499	66.5698		53|14	heterozygous
1164501	AWRI1499	66.7791		43|12	heterozygous
1165501	AWRI1499	66.0818		44|12	heterozygous
1166501	AWRI1499	66.2946		37|12	heterozygous
1167501	AWRI1499	66.6639		36|12	heterozygous
1168501	AWRI1499	66.7429		42|4	heterozygous
1169501	AWRI1499	66.8325		40|2	heterozygous
1170501	AWRI1499	65.6738		42|2	heterozygous
1171501	AWRI1499	64.1143		35|2	heterozygous
1172501	AWRI1499	60.5319		47|2	heterozygous
1173501	AWRI1499	58.1157		51|2	heterozygous
1174501	AWRI1499	58.014		50|1	heterozygous
1175501	AWRI1499	56.7632		38|1	heterozygous
1176501	AWRI1499	56.9156		32|1	heterozygous
1177501	AWRI1499	57.45		16|1	heterozygous
1178501	AWRI1499	63.9		23|1	heterozygous
1179501	AWRI1499	62.5278		36|1	heterozygous
1180501	AWRI1499	61.8651		43|1	heterozygous
1181501	AWRI1499	60.9107		56|1	heterozygous
1182501	AWRI1499	62.7271		70|1	heterozygous
1183501	AWRI1499	61.1931		72|1	heterozygous
1184501	AWRI1499	62.7722		72|1	heterozygous
1185501	AWRI1499	65.0837		86|2	heterozygous
1186501	AWRI1499	66.6264		87|1	heterozygous
1187501	AWRI1499	65.8902		82|1	heterozygous
1188501	AWRI1499	68.8877		65|1	heterozygous
1189501	AWRI1499	69.4035		57|1	heterozygous
1190501	AWRI1499	68.0795		44|0	heterozygous
1191501	AWRI1499	68.0194		36|0	heterozygous
1192501	AWRI1499	65.0781		32|0	heterozygous
1193501	AWRI1499	61.3838		37|0	heterozygous
1194501	AWRI1499	59.9357		42|4	heterozygous
1195501	AWRI1499	59.01		50|4	heterozygous
1196501	AWRI1499	59.2426		54|4	heterozygous
1197501	AWRI1499	61.7466		58|4	heterozygous
1198501	AWRI1499	63.9745		55|6	heterozygous
1199501	AWRI1499	64.4604		53|3	heterozygous
1200501	AWRI1499	65.9326		46|3	heterozygous
1201501	AWRI1499	66.1389		36|3	heterozygous
1202501	AWRI1499	65.9595		37|4	heterozygous
1203501	AWRI1499	65.5879		33|2	heterozygous
1204501	AWRI1499	67.7417		36|1	heterozygous
1205501	AWRI1499	67.6182		33|1	heterozygous
1206501	AWRI1499	66.7682		44|1	heterozygous
1207501	AWRI1499	64.513		46|0	heterozygous
1208501	AWRI1499	65.0929		56|0	heterozygous
1209501	AWRI1499	64.2353		51|0	heterozygous
1210501	AWRI1499	64.6985		68|8	heterozygous
1211501	AWRI1499	62.4306		72|8	heterozygous
1212501	AWRI1499	61.8		70|10	heterozygous
1213501	AWRI1499	61.44		70|11	heterozygous
1214501	AWRI1499	60.8848		66|16	heterozygous
1215501	AWRI1499	60.7857		49|15	heterozygous
1216501	AWRI1499	64.3775		40|15	heterozygous
1217501	AWRI1499	69.1971		34|13	heterozygous
1218501	AWRI1499	69.9634		41|13	heterozygous
1219501	AWRI1499	69.2447		47|11	heterozygous
1220501	AWRI1499	68.3463		41|6	heterozygous
1221501	AWRI1499	68.5973		37|7	heterozygous
1222501	AWRI1499	68.0675		40|8	heterozygous
1223501	AWRI1499	64.5533		30|7	heterozygous
1224501	AWRI1499	66.9061		33|4	heterozygous
1225501	AWRI1499	66.6529		34|3	heterozygous
1226501	AWRI1499	66.8583		36|2	heterozygous
1227501	AWRI1499	68.6675		40|1	heterozygous
1228501	AWRI1499	72.2361		36|1	heterozygous
1229501	AWRI1499	71.8588		34|1	heterozygous
1230501	AWRI1499	72.8147		34|0	heterozygous
1231501	AWRI1499	NA	NA	NA|NA	NA
1232501	AWRI1499	NA	NA	NA|NA	NA
1233501	AWRI1499	NA	NA	NA|NA	NA
1234501	AWRI1499	NA	NA	NA|NA	NA
1235501	AWRI1499	67.0966		29|9	heterozygous
1236501	AWRI1499	67.4552		29|13	heterozygous
1237501	AWRI1499	66.7818		22|14	heterozygous
1238501	AWRI1499	64.5474		19|9	heterozygous
1239501	AWRI1499	63.2115		26|9	heterozygous
1240501	AWRI1499	67.6171		41|7	heterozygous
1241501	AWRI1499	66.8073		55|1	heterozygous
1242501	AWRI1499	66.9587		63|0	heterozygous
1243501	AWRI1499	67.573		63|0	heterozygous
1244501	AWRI1499	69.2673		52|0	heterozygous
1245501	AWRI1499	63.6296		54|2	heterozygous
1246501	AWRI1499	63.3587		46|3	heterozygous
1247501	AWRI1499	64.0192		52|3	heterozygous
1248501	AWRI1499	64.0169		65|3	heterozygous
1249501	AWRI1499	64.5037		80|3	heterozygous
1250501	AWRI1499	68.9398		88|7	heterozygous
1251501	AWRI1499	70.0643		84|16	heterozygous
1252501	AWRI1499	71.0086		93|17	heterozygous
1253501	AWRI1499	72.0696		92|17	heterozygous
1254501	AWRI1499	73.6045		88|28	heterozygous
1255501	AWRI1499	73.8532		62|36	heterozygous
1256501	AWRI1499	73.0185		65|26	heterozygous
1257501	AWRI1499	72.3		54|25	heterozygous
1258501	AWRI1499	71.8915		47|25	heterozygous
1259501	AWRI1499	70.4283		46|16	heterozygous
1260501	AWRI1499	70.8314		51|4	heterozygous
1261501	AWRI1499	71.9041		49|10	heterozygous
1262501	AWRI1499	73.7089		56|10	heterozygous
1263501	AWRI1499	73.582		50|14	heterozygous
1264501	AWRI1499	71.1224		49|12	heterozygous
1265501	AWRI1499	67.1867		60|11	heterozygous
1266501	AWRI1499	64.9292		65|5	heterozygous
1267501	AWRI1499	60.7125		48|8	heterozygous
1268501	AWRI1499	60.665		60|4	heterozygous
1269501	AWRI1499	60.654		63|4	heterozygous
1270501	AWRI1499	62.0846		52|3	heterozygous
1271501	AWRI1499	62.6364		55|4	heterozygous
1272501	AWRI1499	62.4673		52|3	heterozygous
1273501	AWRI1499	62.8185		54|10	heterozygous
1274501	AWRI1499	62.3441		59|10	heterozygous
1275501	AWRI1499	62.1213		80|10	heterozygous
1276501	AWRI1499	61.6293		92|9	heterozygous
1277501	AWRI1499	62.1363		102|8	heterozygous
1278501	AWRI1499	62.1198		86|10	heterozygous
1279501	AWRI1499	63.9391		69|10	heterozygous
1280501	AWRI1499	66.8388		49|11	heterozygous
1281501	AWRI1499	70.4471		34|11	heterozygous
1282501	AWRI1499	68.0605		43|11	heterozygous
1283501	AWRI1499	68.0509		55|2	heterozygous
1284501	AWRI1499	69.9845		71|6	heterozygous
1285501	AWRI1499	69.3527		74|6	heterozygous
1286501	AWRI1499	70.6961		76|6	heterozygous
1287501	AWRI1499	72.9707		58|5	heterozygous
1288501	AWRI1499	73.6113		53|7	heterozygous
1289501	AWRI1499	69.0098		41|5	heterozygous
1290501	AWRI1499	65.6825		40|4	heterozygous
1291501	AWRI1499	64.303		33|4	heterozygous
1292501	AWRI1499	64.8788		33|4	heterozygous
1293501	AWRI1499	64.6885		26|2	heterozygous
1294501	AWRI1499	67.7556		27|1	heterozygous
1295501	AWRI1499	71.3962		26|3	heterozygous
1296501	AWRI1499	70.9905		21|3	heterozygous
1297501	AWRI1499	69.069		29|5	heterozygous
1298501	AWRI1499	NA	NA	NA|NA	NA
1299501	AWRI1499	NA	NA	NA|NA	NA
1300501	AWRI1499	NA	NA	NA|NA	NA
1301501	AWRI1499	NA	NA	NA|NA	NA
1302501	AWRI1499	NA	NA	NA|NA	NA
1303501	AWRI1499	NA	NA	NA|NA	NA
1304501	AWRI1499	NA	NA	NA|NA	NA
1305501	AWRI1499	NA	NA	NA|NA	NA
1306501	AWRI1499	NA	NA	NA|NA	NA
1307501	AWRI1499	68.7537		80|9	heterozygous
1308501	AWRI1499	67.7659		88|11	heterozygous
1309501	AWRI1499	65.7682		88|10	heterozygous
1310501	AWRI1499	65.2511		88|10	heterozygous
1311501	AWRI1499	64.1638		69|6	heterozygous
1312501	AWRI1499	63.95		66|3	heterozygous
1313501	AWRI1499	64.6263		57|1	heterozygous
1314501	AWRI1499	67.1216		51|1	heterozygous
1315501	AWRI1499	67.8089		45|1	heterozygous
1316501	AWRI1499	67.785		40|0	heterozygous
1317501	AWRI1499	68.0595		37|1	heterozygous
1318501	AWRI1499	70.7459		37|2	heterozygous
1319501	AWRI1499	75.041		39|2	heterozygous
1320501	AWRI1499	78.714		43|5	heterozygous
1321501	AWRI1499	NA	NA	NA|NA	NA
1322501	AWRI1499	NA	NA	NA|NA	NA
1323501	AWRI1499	NA	NA	NA|NA	NA
1324501	AWRI1499	NA	NA	NA|NA	NA
1325501	AWRI1499	71.412		25|25	heterozygous
1326501	AWRI1499	70.9394		33|23	heterozygous
1327501	AWRI1499	69.44		40|17	heterozygous
1328501	AWRI1499	68.86		45|2	heterozygous
1329501	AWRI1499	68.3038		53|1	heterozygous
1330501	AWRI1499	66.9891		46|2	heterozygous
1331501	AWRI1499	67.0358		53|2	heterozygous
1332501	AWRI1499	66.6891		55|2	heterozygous
1333501	AWRI1499	64.2205		73|2	heterozygous
1334501	AWRI1499	63.8328		64|2	heterozygous
1335501	AWRI1499	62.737		54|0	heterozygous
1336501	AWRI1499	59.9862		58|0	heterozygous
1337501	AWRI1499	59.0429		49|0	heterozygous
1338501	AWRI1499	60.0771		35|1	heterozygous
1339501	AWRI1499	62.5302		43|1	heterozygous
1340501	AWRI1499	64.1518		56|1	heterozygous
1341501	AWRI1499	67.0976		42|1	heterozygous
1342501	AWRI1499	66.754		50|1	heterozygous
1343501	AWRI1499	67.8		48|0	heterozygous
1344501	AWRI1499	68.8366		41|0	heterozygous
1345501	AWRI1499	70.225		32|0	heterozygous
1346501	AWRI1499	71.8649		37|0	heterozygous
1347501	AWRI1499	73.2698		43|5	heterozygous
1348501	AWRI1499	74.5278		36|5	heterozygous
1349501	AWRI1499	73.6516		31|5	heterozygous
1350501	AWRI1499	72.7654		26|11	heterozygous
1351501	AWRI1499	79.55		34|12	heterozygous
1352501	AWRI1499	82.3927		41|24	heterozygous
1353501	AWRI1499	80.6918		49|24	heterozygous
1354501	AWRI1499	75.9		70|24	heterozygous
1355501	AWRI1499	73.6829		82|23	heterozygous
1356501	AWRI1499	70.15		70|22	heterozygous
1357501	AWRI1499	68.0559		68|5	heterozygous
1358501	AWRI1499	67.6179		67|9	heterozygous
1359501	AWRI1499	69.8542		48|19	heterozygous
1360501	AWRI1499	73.5795		39|16	heterozygous
1361501	AWRI1499	NA	NA	NA|NA	NA
1362501	AWRI1499	NA	NA	NA|NA	NA
1363501	AWRI1499	NA	NA	NA|NA	NA
1364501	AWRI1499	NA	NA	NA|NA	NA
1365501	AWRI1499	65.6444		63|1	heterozygous
1366501	AWRI1499	66.8507		69|7	heterozygous
1367501	AWRI1499	67.7054		74|8	heterozygous
1368501	AWRI1499	68.762		79|10	heterozygous
1369501	AWRI1499	70.4053		76|10	heterozygous
1370501	AWRI1499	69.1727		88|14	heterozygous
1371501	AWRI1499	68.1272		81|12	heterozygous
1372501	AWRI1499	67.7513		76|11	heterozygous
1373501	AWRI1499	67.477		74|10	heterozygous
1374501	AWRI1499	67.0493		67|13	heterozygous
1375501	AWRI1499	68.0351		57|15	heterozygous
1376501	AWRI1499	65.5822		73|11	heterozygous
1377501	AWRI1499	64.93		70|11	heterozygous
1378501	AWRI1499	64.9623		69|10	heterozygous
1379501	AWRI1499	65.5461		76|7	heterozygous
1380501	AWRI1499	66.3176		68|0	heterozygous
1381501	AWRI1499	70.9073		55|0	heterozygous
1382501	AWRI1499	71.7522		46|7	heterozygous
1383501	AWRI1499	70.986		57|10	heterozygous
1384501	AWRI1499	68.4228		57|11	heterozygous
1385501	AWRI1499	65.7648		71|11	heterozygous
1386501	AWRI1499	64.0149		67|11	heterozygous
1387501	AWRI1499	63.8127		79|4	heterozygous
1388501	AWRI1499	61.9261		69|1	heterozygous
1389501	AWRI1499	62.9368		76|4	heterozygous
1390501	AWRI1499	64.7042		71|4	heterozygous
1391501	AWRI1499	64.7956		68|4	heterozygous
1392501	AWRI1499	65.1068		74|4	heterozygous
1393501	AWRI1499	65.458		69|5	heterozygous
1394501	AWRI1499	66.5705		61|1	heterozygous
1395501	AWRI1499	64.7849		53|2	heterozygous
1396501	AWRI1499	63.7017		58|2	heterozygous
1397501	AWRI1499	64.872		50|2	heterozygous
1398501	AWRI1499	65.1562		48|1	heterozygous
1399501	AWRI1499	64.0692		39|1	heterozygous
1400501	AWRI1499	64.1558		52|3	heterozygous
1401501	AWRI1499	64.7594		64|3	heterozygous
1402501	AWRI1499	64.0794		63|4	heterozygous
1403501	AWRI1499	67.284		75|4	heterozygous
1404501	AWRI1499	68.011		82|8	heterozygous
1405501	AWRI1499	70.1164		61|5	heterozygous
1406501	AWRI1499	72.414		50|5	heterozygous
1407501	AWRI1499	72.3706		51|4	heterozygous
1408501	AWRI1499	67.8591		44|4	heterozygous
1409501	AWRI1499	66.0775		40|0	heterozygous
1410501	AWRI1499	67.9745		47|0	heterozygous
1411501	AWRI1499	68.7439		57|1	heterozygous
1412501	AWRI1499	69.8086		58|2	heterozygous
1413501	AWRI1499	68.5661		62|10	heterozygous
1414501	AWRI1499	66.4871		70|11	heterozygous
1415501	AWRI1499	64.8667		75|12	heterozygous
1416501	AWRI1499	64.4547		64|13	heterozygous
1417501	AWRI1499	62.8393		61|12	heterozygous
1418501	AWRI1499	64.4825		80|5	heterozygous
1419501	AWRI1499	66.3355		76|7	heterozygous
1420501	AWRI1499	66.8151		73|6	heterozygous
1421501	AWRI1499	64.6411		90|6	heterozygous
1422501	AWRI1499	65.0766		94|6	heterozygous
1423501	AWRI1499	65.4855		76|6	heterozygous
1424501	AWRI1499	65.3566		83|3	heterozygous
1425501	AWRI1499	65.2314		70|13	heterozygous
1426501	AWRI1499	66.8681		47|13	heterozygous
1427501	AWRI1499	65.9703		37|16	heterozygous
1428501	AWRI1499	63.8857		28|15	heterozygous
1429501	AWRI1499	65.064		25|15	heterozygous
1430501	AWRI1499	66.2548		31|5	heterozygous
1431501	AWRI1499	67.1756		41|3	heterozygous
1432501	AWRI1499	67.6235		51|0	heterozygous
1433501	AWRI1499	67.3717		53|0	heterozygous
1434501	AWRI1499	67.025		44|0	heterozygous
1435501	AWRI1499	67.5771		48|0	heterozygous
1436501	AWRI1499	68.5462		52|2	heterozygous
1437501	AWRI1499	69.0885		52|2	heterozygous
1438501	AWRI1499	68.0476		63|14	heterozygous
1439501	AWRI1499	71.4921		76|14	heterozygous
1440501	AWRI1499	74.5051		78|14	heterozygous
1441501	AWRI1499	75.5879		66|19	heterozygous
1442501	AWRI1499	73.275		72|20	heterozygous
1443501	AWRI1499	74.6409		66|11	heterozygous
1444501	AWRI1499	70.8559		68|13	heterozygous
1445501	AWRI1499	66.2606		66|15	heterozygous
1446501	AWRI1499	66.0145		69|8	heterozygous
1447501	AWRI1499	68.3633		60|7	heterozygous
1448501	AWRI1499	68.8352		71|4	heterozygous
1449501	AWRI1499	68.6522		69|2	heterozygous
1450501	AWRI1499	70.4324		74|4	heterozygous
1451501	AWRI1499	70.7859		71|4	heterozygous
1452501	AWRI1499	70.8421		76|5	heterozygous
1453501	AWRI1499	70.7313		64|5	heterozygous
1454501	AWRI1499	71.5426		47|5	heterozygous
1455501	AWRI1499	69.6879		33|1	heterozygous
1456501	AWRI1499	67.9719		32|1	heterozygous
1457501	AWRI1499	63.43		20|0	heterozygous
1458501	AWRI1499	65.0158		19|0	heterozygous
1459501	AWRI1499	67.4333		30|2	heterozygous
1460501	AWRI1499	67.1343		35|3	heterozygous
1461501	AWRI1499	68.3977		44|4	heterozygous
1462501	AWRI1499	68.9128		47|4	heterozygous
1463501	AWRI1499	69.5468		47|8	heterozygous
1464501	AWRI1499	70.8163		43|6	heterozygous
1465501	AWRI1499	70.9327		55|6	heterozygous
1466501	AWRI1499	70.4408		49|5	heterozygous
1467501	AWRI1499	71.1617		60|5	heterozygous
1468501	AWRI1499	70.7869		61|1	heterozygous
1469501	AWRI1499	69.6691		68|1	heterozygous
1470501	AWRI1499	70.5887		62|3	heterozygous
1471501	AWRI1499	68.5268		71|5	heterozygous
1472501	AWRI1499	66.8422		64|7	heterozygous
1473501	AWRI1499	66.7422		64|8	heterozygous
1474501	AWRI1499	64.2467		75|8	heterozygous
1475501	AWRI1499	65.0899		79|5	heterozygous
1476501	AWRI1499	69.4272		92|3	heterozygous
1477501	AWRI1499	69.9883		94|1	heterozygous
1478501	AWRI1499	69.7818		99|0	heterozygous
1479501	AWRI1499	72.6487		78|2	heterozygous
1480501	AWRI1499	72.175		72|19	heterozygous
1481501	AWRI1499	75.7885		87|21	heterozygous
1482501	AWRI1499	76.3024		82|21	heterozygous
1483501	AWRI1499	78.203		67|21	heterozygous
1484501	AWRI1499	78.3937		64|19	heterozygous
1485501	AWRI1499	79.8346		52|2	heterozygous
1486501	AWRI1499	70.88		10|0	heterozygous
1487501	AWRI1499	NA	NA	5|3	NA
1488501	AWRI1499	67.0667		21|4	heterozygous
1489501	AWRI1499	67.4552		29|4	heterozygous
1490501	AWRI1499	67.2657		35|6	heterozygous
1491501	AWRI1499	67.7		38|6	heterozygous
1492501	AWRI1499	65.1348		46|3	heterozygous
1493501	AWRI1499	64.7511		45|2	heterozygous
1494501	AWRI1499	64.2564		39|2	heterozygous
1495501	AWRI1499	64.5216		37|0	heterozygous
1496501	AWRI1499	63.3029		35|3	heterozygous
1497501	AWRI1499	66.2971		34|4	heterozygous
1498501	AWRI1499	69.11		30|4	heterozygous
1499501	AWRI1499	69.3825		40|4	heterozygous
1500501	AWRI1499	68.2745		47|5	heterozygous
1501501	AWRI1499	68.451		49|9	heterozygous
1502501	AWRI1499	67.937		54|8	heterozygous
1503501	AWRI1499	65.4481		54|8	heterozygous
1504501	AWRI1499	64.6264		53|8	heterozygous
1505501	AWRI1499	64.9273		44|7	heterozygous
1506501	AWRI1499	64.8775		40|0	heterozygous
1507501	AWRI1499	64.5429		28|0	heterozygous
1508501	AWRI1499	66.1417		24|0	heterozygous
1509501	AWRI1499	67.6696		23|0	heterozygous
1510501	AWRI1499	67.76		25|0	heterozygous
1511501	AWRI1499	65.1033		30|0	heterozygous
1512501	AWRI1499	62.3292		65|0	heterozygous
1513501	AWRI1499	61.7795		73|0	heterozygous
1514501	AWRI1499	61.3		69|0	heterozygous
1515501	AWRI1499	62.2308		78|0	heterozygous
1516501	AWRI1499	64.1619		84|7	heterozygous
1517501	AWRI1499	68.6732		56|12	heterozygous
1518501	AWRI1499	74.1184		49|14	heterozygous
1519501	AWRI1499	NA	NA	NA|NA	NA
1520501	AWRI1499	NA	NA	NA|NA	NA
1521501	AWRI1499	NA	NA	NA|NA	NA
1522501	AWRI1499	NA	NA	NA|NA	NA
1523501	AWRI1499	64.9028		36|2	heterozygous
1524501	AWRI1499	57.122		41|2	heterozygous
1525501	AWRI1499	57.1234		47|1	heterozygous
1526501	AWRI1499	NA	NA	NA|NA	NA
1527501	AWRI1499	NA	NA	NA|NA	NA
1528501	AWRI1499	NA	NA	NA|NA	NA
1529501	AWRI1499	NA	NA	NA|NA	NA
1530501	AWRI1499	58.0679		28|4	heterozygous
1531501	AWRI1499	59.7389		36|0	heterozygous
1532501	AWRI1499	61.1953		43|1	heterozygous
1533501	AWRI1499	61.8128		39|1	heterozygous
1534501	AWRI1499	67.5485		66|5	heterozygous
1535501	AWRI1499	69.3062		97|8	heterozygous
1536501	AWRI1499	70.2206		107|9	heterozygous
1537501	AWRI1499	70.463		127|9	heterozygous
1538501	AWRI1499	70.782		133|21	heterozygous
1539501	AWRI1499	68.2062		130|19	heterozygous
1540501	AWRI1499	65.8844		122|16	heterozygous
1541501	AWRI1499	64.6067		149|16	heterozygous
1542501	AWRI1499	NA	NA	NA|NA	NA
1543501	AWRI1499	NA	NA	NA|NA	NA
1544501	AWRI1499	NA	NA	NA|NA	NA
1545501	AWRI1499	NA	NA	NA|NA	NA
1546501	AWRI1499	NA	NA	NA|NA	NA
1547501	AWRI1499	65.2708		161|5	heterozygous
1548501	AWRI1499	64.5805		169|10	heterozygous
1549501	AWRI1499	64.5207		203|12	heterozygous
1550501	AWRI1499	65.233		230|9	heterozygous
1551501	AWRI1499	65.3939		244|9	heterozygous
1552501	AWRI1499	66.2681		254|9	heterozygous
1553501	AWRI1499	66.2526		266|5	heterozygous
1554501	AWRI1499	66.2035		228|5	heterozygous
1555501	AWRI1499	65.4895		210|7	heterozygous
1556501	AWRI1499	65.3632		204|8	heterozygous
1557501	AWRI1499	64.3886		184|9	heterozygous
1558501	AWRI1499	62.4092		184|9	heterozygous
1559501	AWRI1499	66.7464		211|7	heterozygous
1560501	AWRI1499	68.6032		190|8	heterozygous
1561501	AWRI1499	68.3107		177|11	heterozygous
1562501	AWRI1499	67.1634		172|9	heterozygous
1563501	AWRI1499	68.5312		189|8	heterozygous
1564501	AWRI1499	64.1321		162|12	heterozygous
1565501	AWRI1499	62.7315		143|9	heterozygous
1566501	AWRI1499	NA	NA	NA|NA	NA
1567501	AWRI1499	NA	NA	NA|NA	NA
1568501	AWRI1499	NA	NA	NA|NA	NA
1569501	AWRI1499	NA	NA	NA|NA	NA
1570501	AWRI1499	70.1627		153|22	heterozygous
1571501	AWRI1499	71.9426		129|28	heterozygous
1572501	AWRI1499	71.7848		112|29	heterozygous
1573501	AWRI1499	71.0811		95|34	heterozygous
1574501	AWRI1499	NA	NA	NA|NA	NA
1575501	AWRI1499	NA	NA	NA|NA	NA
1576501	AWRI1499	NA	NA	NA|NA	NA
1577501	AWRI1499	NA	NA	NA|NA	NA
1578501	AWRI1499	69		199|7	heterozygous
1579501	AWRI1499	68.4644		194|20	heterozygous
1580501	AWRI1499	68.4765		162|29	heterozygous
1581501	AWRI1499	68.097		166|29	heterozygous
1582501	AWRI1499	68.0893		168|28	heterozygous
1583501	AWRI1499	68.244		193|25	heterozygous
1584501	AWRI1499	69.2371		210|10	heterozygous
1585501	AWRI1499	69.2019		216|1	heterozygous
1586501	AWRI1499	70.6865		230|8	heterozygous
1587501	AWRI1499	70.8729		207|12	heterozygous
1588501	AWRI1499	69.4675		200|13	heterozygous
1589501	AWRI1499	68.261		177|13	heterozygous
1590501	AWRI1499	67.3304		181|20	heterozygous
1591501	AWRI1499	63.5201		224|16	heterozygous
1592501	AWRI1499	64.4896		251|20	heterozygous
1593501	AWRI1499	65.9276		250|20	heterozygous
1594501	AWRI1499	66.8105		267|21	heterozygous
1595501	AWRI1499	68.0277		274|19	heterozygous
1596501	AWRI1499	68.6809		256|27	heterozygous
1597501	AWRI1499	67.8317		265|20	heterozygous
1598501	AWRI1499	68.8597		283|24	heterozygous
1599501	AWRI1499	67.4783		267|31	heterozygous
1600501	AWRI1499	66.9032		279|26	heterozygous
1601501	AWRI1499	68.3492		236|14	heterozygous
1602501	AWRI1499	69.1097		185|13	heterozygous
1603501	AWRI1499	66.2092		130|9	heterozygous
1604501	AWRI1499	69.8084		143|2	heterozygous
1605501	AWRI1499	70.7		160|4	heterozygous
1606501	AWRI1499	69.3881		177|7	heterozygous
1607501	AWRI1499	69.0553		188|16	heterozygous
1608501	AWRI1499	68.401		197|15	heterozygous
1609501	AWRI1499	67.6788		193|15	heterozygous
1610501	AWRI1499	66.6449		138|14	heterozygous
1611501	AWRI1499	67.2203		123|11	heterozygous
1612501	AWRI1499	68.1417		127|6	heterozygous
1613501	AWRI1499	68.7207		116|9	heterozygous
1614501	AWRI1499	67.1618		89|9	heterozygous
1615501	AWRI1499	68.4137		131|11	heterozygous
1616501	AWRI1499	NA	NA	NA|NA	NA
1617501	AWRI1499	NA	NA	NA|NA	NA
1618501	AWRI1499	NA	NA	NA|NA	NA
1619501	AWRI1499	NA	NA	NA|NA	NA
1620501	AWRI1499	NA	NA	NA|NA	NA
1621501	AWRI1499	NA	NA	NA|NA	NA
1622501	AWRI1499	NA	NA	NA|NA	NA
1623501	AWRI1499	NA	NA	NA|NA	NA
1624501	AWRI1499	NA	NA	NA|NA	NA
1625501	AWRI1499	NA	NA	NA|NA	NA
1626501	AWRI1499	64.8259		189|19	heterozygous
1627501	AWRI1499	63.8953		191|18	heterozygous
1628501	AWRI1499	64.0892		240|18	heterozygous
1629501	AWRI1499	65.4618		285|14	heterozygous
1630501	AWRI1499	65.8423		281|13	heterozygous
1631501	AWRI1499	66.327		289|10	heterozygous
1632501	AWRI1499	66.4981		258|8	heterozygous
1633501	AWRI1499	66.5448		201|8	heterozygous
1634501	AWRI1499	NA	NA	NA|NA	NA
1635501	AWRI1499	NA	NA	NA|NA	NA
1636501	AWRI1499	NA	NA	NA|NA	NA
1637501	AWRI1499	73.0192		146|14	heterozygous
1638501	AWRI1499	72.0344		157|26	heterozygous
1639501	AWRI1499	73.9		156|30	heterozygous
1640501	AWRI1499	72.9807		197|34	heterozygous
1641501	AWRI1499	72.8776		165|42	heterozygous
1642501	AWRI1499	68.0171		117|49	heterozygous
1643501	AWRI1499	65.4722		187|49	heterozygous
1644501	AWRI1499	65.3911		259|49	heterozygous
1645501	AWRI1499	65.1767		283|40	heterozygous
1646501	AWRI1499	65.2713		282|32	heterozygous
1647501	AWRI1499	65.3313		291|22	heterozygous
1648501	AWRI1499	NA	NA	NA|NA	NA
1649501	AWRI1499	NA	NA	NA|NA	NA
1650501	AWRI1499	NA	NA	NA|NA	NA
1651501	AWRI1499	NA	NA	NA|NA	NA
1652501	AWRI1499	NA	NA	NA|NA	NA
1653501	AWRI1499	68.654		161|5	heterozygous
1654501	AWRI1499	67.8005		184|10	heterozygous
1655501	AWRI1499	67.9608		212|7	heterozygous
1656501	AWRI1499	67.537		235|7	heterozygous
1657501	AWRI1499	66.8679		252|11	heterozygous
1658501	AWRI1499	65.5349		235|38	heterozygous
1659501	AWRI1499	64.9231		234|39	heterozygous
1660501	AWRI1499	64.2466		251|45	heterozygous
1661501	AWRI1499	63.8038		237|49	heterozygous
1662501	AWRI1499	64.4626		227|47	heterozygous
1663501	AWRI1499	65.7089		213|31	heterozygous
1664501	AWRI1499	67.3656		189|28	heterozygous
1665501	AWRI1499	68.7525		181|22	heterozygous
1666501	AWRI1499	70.2369		149|19	heterozygous
1667501	AWRI1499	70.3094		159|18	heterozygous
1668501	AWRI1499	70.218		189|16	heterozygous
1669501	AWRI1499	69.5545		231|14	heterozygous
1670501	AWRI1499	NA	NA	NA|NA	NA
1671501	AWRI1499	NA	NA	NA|NA	NA
1672501	AWRI1499	NA	NA	NA|NA	NA
1673501	AWRI1499	NA	NA	NA|NA	NA
1674501	AWRI1499	NA	NA	NA|NA	NA
1675501	AWRI1499	68.8556		36|36	heterozygous
1676501	AWRI1499	72.1125		8|39	heterozygous
1677501	AWRI1499	63.1218		55|65	heterozygous
1678501	AWRI1499	64.9059		102|65	heterozygous
1679501	AWRI1499	64.9472		144|65	heterozygous
1680501	AWRI1499	63.4537		190|36	heterozygous
1681501	AWRI1499	63.7929		238|41	heterozygous
1682501	AWRI1499	NA	NA	NA|NA	NA
1683501	AWRI1499	NA	NA	NA|NA	NA
1684501	AWRI1499	NA	NA	NA|NA	NA
1685501	AWRI1499	NA	NA	NA|NA	NA
1686501	AWRI1499	65.6323		186|25	heterozygous
1687501	AWRI1499	64.1658		190|26	heterozygous
1688501	AWRI1499	66.5562		203|24	heterozygous
1689501	AWRI1499	65.8167		239|17	heterozygous
1690501	AWRI1499	65.1194		253|34	heterozygous
1691501	AWRI1499	64.2073		232|39	heterozygous
1692501	AWRI1499	64.6964		248|37	heterozygous
1693501	AWRI1499	64.1192		224|37	heterozygous
1694501	AWRI1499	64.331		187|35	heterozygous
1695501	AWRI1499	65.7799		194|19	heterozygous
1696501	AWRI1499	66.3814		220|7	heterozygous
1697501	AWRI1499	65.2357		213|5	heterozygous
1698501	AWRI1499	64.4095		220|18	heterozygous
1699501	AWRI1499	64.8156		212|20	heterozygous
1700501	AWRI1499	64.51		190|17	heterozygous
1701501	AWRI1499	63.4987		150|30	heterozygous
1702501	AWRI1499	64.2534		116|43	heterozygous
1703501	AWRI1499	66.1		75|31	heterozygous
1704501	AWRI1499	66.6647		85|29	heterozygous
1705501	AWRI1499	65.8759		83|33	heterozygous
1706501	AWRI1499	66.6108		74|24	heterozygous
1707501	AWRI1499	67.4462		65|11	heterozygous
1708501	AWRI1499	66.9577		71|14	heterozygous
1709501	AWRI1499	65.7333		42|14	heterozygous
1710501	AWRI1499	67.9583		36|14	heterozygous
1711501	AWRI1499	71.5567		67|13	heterozygous
1712501	AWRI1499	70.726		96|14	heterozygous
1713501	AWRI1499	70.6623		122|12	heterozygous
1714501	AWRI1499	69.0168		173|14	heterozygous
1715501	AWRI1499	67.8062		177|11	heterozygous
1716501	AWRI1499	66.3751		177|7	heterozygous
1717501	AWRI1499	66.3775		182|7	heterozygous
1718501	AWRI1499	64.872		164|8	heterozygous
1719501	AWRI1499	64.7426		129|6	heterozygous
1720501	AWRI1499	NA	NA	NA|NA	NA
1721501	AWRI1499	NA	NA	NA|NA	NA
1722501	AWRI1499	NA	NA	NA|NA	NA
1723501	AWRI1499	NA	NA	NA|NA	NA
1724501	AWRI1499	NA	NA	NA|NA	NA
1725501	AWRI1499	69.7754		236|17	heterozygous
1726501	AWRI1499	70.2447		206|18	heterozygous
1727501	AWRI1499	69.1386		210|8	heterozygous
1728501	AWRI1499	69.0023		217|7	heterozygous
1729501	AWRI1499	68.8364		209|7	heterozygous
1730501	AWRI1499	70.1939		179|7	heterozygous
1731501	AWRI1499	70.0801		201|6	heterozygous
1732501	AWRI1499	70.0971		204|1	heterozygous
1733501	AWRI1499	69.7524		212|1	heterozygous
1734501	AWRI1499	69.7344		224|1	heterozygous
1735501	AWRI1499	68.8275		211|6	heterozygous
1736501	AWRI1499	68.666		197|7	heterozygous
1737501	AWRI1499	68.3876		170|21	heterozygous
1738501	AWRI1499	67.0975		160|20	heterozygous
1739501	AWRI1499	67.0695		167|25	heterozygous
1740501	AWRI1499	68.1806		180|21	heterozygous
1741501	AWRI1499	68.2603		194|20	heterozygous
1742501	AWRI1499	68.211		200|18	heterozygous
1743501	AWRI1499	70.1333		198|31	heterozygous
1744501	AWRI1499	69.2328		177|26	heterozygous
1745501	AWRI1499	67.9036		195|28	heterozygous
1746501	AWRI1499	69.3094		223|28	heterozygous
1747501	AWRI1499	68.8652		233|17	heterozygous
1748501	AWRI1499	67.032		222|11	heterozygous
1749501	AWRI1499	67.4986		213|12	heterozygous
1750501	AWRI1499	68.1103		185|9	heterozygous
1751501	AWRI1499	66.6748		147|12	heterozygous
1752501	AWRI1499	67.7415		130|11	heterozygous
1753501	AWRI1499	69.0391		138|12	heterozygous
1754501	AWRI1499	69.565		137|11	heterozygous
1755501	AWRI1499	68.9924		132|13	heterozygous
1756501	AWRI1499	NA	NA	NA|NA	NA
1757501	AWRI1499	NA	NA	NA|NA	NA
1758501	AWRI1499	NA	NA	NA|NA	NA
1759501	AWRI1499	NA	NA	NA|NA	NA
1760501	AWRI1499	NA	NA	NA|NA	NA
1761501	AWRI1499	67.6348		204|85	heterozygous
1762501	AWRI1499	67.8704		199|18	heterozygous
1763501	AWRI1499	67.722		186|24	heterozygous
1764501	AWRI1499	67.8576		205|24	heterozygous
1765501	AWRI1499	68.6566		198|9	heterozygous
1766501	AWRI1499	69.5011		182|9	heterozygous
1767501	AWRI1499	69.9537		177|10	heterozygous
1768501	AWRI1499	69.6917		169|9	heterozygous
1769501	AWRI1499	68.8344		157|9	heterozygous
1770501	AWRI1499	67.2812		144|13	heterozygous
1771501	AWRI1499	66.3866		134|17	heterozygous
1772501	AWRI1499	66.3835		139|17	heterozygous
1773501	AWRI1499	67.3318		129|35	heterozygous
1774501	AWRI1499	68.3702		124|39	heterozygous
1775501	AWRI1499	70.3727		150|36	heterozygous
1776501	AWRI1499	71.2216		167|33	heterozygous
1777501	AWRI1499	71.0027		187|32	heterozygous
1778501	AWRI1499	70.8725		218|8	heterozygous
1779501	AWRI1499	70.5306		196|6	heterozygous
1780501	AWRI1499	68.786		171|8	heterozygous
1781501	AWRI1499	68.2		156|13	heterozygous
1782501	AWRI1499	67.1086		128|32	heterozygous
1783501	AWRI1499	65.1016		128|32	heterozygous
1784501	AWRI1499	68.3449		158|38	heterozygous
1785501	AWRI1499	72.6449		176|42	heterozygous
1786501	AWRI1499	73.9028		180|40	heterozygous
1787501	AWRI1499	75.6383		154|25	heterozygous
1788501	AWRI1499	80.3427		117|58	heterozygous
1789501	AWRI1499	81.3389		108|48	heterozygous
1790501	AWRI1499	76.125		108|73	heterozygous
1791501	AWRI1499	70.8676		111|74	heterozygous
1792501	AWRI1499	69.088		133|86	heterozygous
1793501	AWRI1499	68.1053		131|65	heterozygous
1794501	AWRI1499	64.7366		142|72	heterozygous
1795501	AWRI1499	62.8108		158|43	heterozygous
1796501	AWRI1499	63.981		147|71	heterozygous
1797501	AWRI1499	66.8969		163|81	heterozygous
1798501	AWRI1499	68.3991		218|70	heterozygous
1799501	AWRI1499	69.213		253|63	heterozygous
1800501	AWRI1499	70.9845		239|67	heterozygous
1801501	AWRI1499	71.0451		244|47	heterozygous
1802501	AWRI1499	69.9559		229|106	heterozygous
1803501	AWRI1499	69.0464		222|116	heterozygous
1804501	AWRI1499	68.5426		202|118	heterozygous
1805501	AWRI1499	65.5423		201|113	heterozygous
1806501	AWRI1499	65.5374		203|111	heterozygous
1807501	AWRI1499	67.7532		233|27	heterozygous
1808501	AWRI1499	68.7216		218|16	heterozygous
1809501	AWRI1499	68.1932		219|15	heterozygous
1810501	AWRI1499	70.5825		223|13	heterozygous
1811501	AWRI1499	69.9834		247|4	heterozygous
1812501	AWRI1499	68.3293		229|4	heterozygous
1813501	AWRI1499	67.6076		210|13	heterozygous
1814501	AWRI1499	68.2203		227|15	heterozygous
1815501	AWRI1499	NA	NA	NA|NA	NA
1816501	AWRI1499	NA	NA	NA|NA	NA
1817501	AWRI1499	NA	NA	NA|NA	NA
1818501	AWRI1499	NA	NA	NA|NA	NA
1819501	AWRI1499	NA	NA	NA|NA	NA
1820501	AWRI1499	NA	NA	NA|NA	NA
1821501	AWRI1499	NA	NA	NA|NA	NA
1822501	AWRI1499	68.7352		105|8	heterozygous
1823501	AWRI1499	69.9909		88|8	heterozygous
1824501	AWRI1499	70.6024		82|1	heterozygous
1825501	AWRI1499	70.9437		71|1	heterozygous
1826501	AWRI1499	71.0145		62|1	heterozygous
1827501	AWRI1499	68.17		60|1	heterozygous
1828501	AWRI1499	64.1377		53|5	heterozygous
1829501	AWRI1499	63.781		79|5	heterozygous
1830501	AWRI1499	63.7737		95|11	heterozygous
1831501	AWRI1499	65.46		120|12	heterozygous
1832501	AWRI1499	68.3187		139|13	heterozygous
1833501	AWRI1499	68.9565		138|9	heterozygous
1834501	AWRI1499	66.7919		148|25	heterozygous
1835501	AWRI1499	68.5831		183|19	heterozygous
1836501	AWRI1499	68.6015		197|18	heterozygous
1837501	AWRI1499	68.8111		217|18	heterozygous
1838501	AWRI1499	69.0723		238|19	heterozygous
1839501	AWRI1499	70.5477		235|3	heterozygous
1840501	AWRI1499	69.8817		186|14	heterozygous
1841501	AWRI1499	71.3409		181|19	heterozygous
1842501	AWRI1499	72.3075		161|18	heterozygous
1843501	AWRI1499	NA	NA	NA|NA	NA
1844501	AWRI1499	NA	NA	NA|NA	NA
1845501	AWRI1499	NA	NA	NA|NA	NA
1846501	AWRI1499	NA	NA	NA|NA	NA
1847501	AWRI1499	NA	NA	NA|NA	NA
1848501	AWRI1499	68.4738		164|21	heterozygous
1849501	AWRI1499	65.4927		177|21	heterozygous
1850501	AWRI1499	64.0331		151|10	heterozygous
1851501	AWRI1499	63.877		148|12	heterozygous
1852501	AWRI1499	65.8812		138|16	heterozygous
1853501	AWRI1499	67.3752		125|7	heterozygous
1854501	AWRI1499	69.5786		84|11	heterozygous
1855501	AWRI1499	69.1202		119|28	heterozygous
1856501	AWRI1499	68.6772		145|26	heterozygous
1857501	AWRI1499	68.4349		152|24	heterozygous
1858501	AWRI1499	68.7658		155|24	heterozygous
1859501	AWRI1499	69.278		191|22	heterozygous
1860501	AWRI1499	69.3398		161|18	heterozygous
1861501	AWRI1499	67.4406		160|20	heterozygous
1862501	AWRI1499	63.6705		173|18	heterozygous
1863501	AWRI1499	61.8616		159|21	heterozygous
1864501	AWRI1499	58.0696		138|19	heterozygous
1865501	AWRI1499	57.1484		157|6	heterozygous
1866501	AWRI1499	57.7937		143|4	heterozygous
1867501	AWRI1499	NA	NA	NA|NA	NA
1868501	AWRI1499	NA	NA	NA|NA	NA
1869501	AWRI1499	NA	NA	NA|NA	NA
1870501	AWRI1499	NA	NA	NA|NA	NA
1871501	AWRI1499	NA	NA	NA|NA	NA
1872501	AWRI1499	NA	NA	NA|NA	NA
1873501	AWRI1499	70.8974		116|31	heterozygous
1874501	AWRI1499	72.4587		150|31	heterozygous
1875501	AWRI1499	74.8415		135|52	heterozygous
1876501	AWRI1499	72.1346		156|50	heterozygous
1877501	AWRI1499	69.3356		163|37	heterozygous
1878501	AWRI1499	68.5665		161|37	heterozygous
1879501	AWRI1499	66.38		160|42	heterozygous
1880501	AWRI1499	65.2524		164|15	heterozygous
1881501	AWRI1499	67.0914		140|60	heterozygous
1882501	AWRI1499	71.0033		91|96	heterozygous
1883501	AWRI1499	71.4144		132|87	heterozygous
1884501	AWRI1499	72.4804		143|81	heterozygous
1885501	AWRI1499	70.8279		147|81	heterozygous
1886501	AWRI1499	69.9836		165|37	heterozygous
1887501	AWRI1499	70.2808		198|2	heterozygous
1888501	AWRI1499	69.0414		191|8	heterozygous
1889501	AWRI1499	66.9224		196|9	heterozygous
1890501	AWRI1499	66.3607		214|12	heterozygous
1891501	AWRI1499	66.2284		215|14	heterozygous
1892501	AWRI1499	65.1904		230|14	heterozygous
1893501	AWRI1499	65.2412		221|8	heterozygous
1894501	AWRI1499	65.9825		183|7	heterozygous
1895501	AWRI1499	NA	NA	NA|NA	NA
1896501	AWRI1499	NA	NA	NA|NA	NA
1897501	AWRI1499	NA	NA	NA|NA	NA
1898501	AWRI1499	NA	NA	NA|NA	NA
1899501	AWRI1499	68.328		118|11	heterozygous
1900501	AWRI1499	69.3946		167|12	heterozygous
1901501	AWRI1499	69.8579		228|8	heterozygous
1902501	AWRI1499	72.5893		280|7	heterozygous
1903501	AWRI1499	72.2401		237|11	heterozygous
1904501	AWRI1499	72.1436		257|9	heterozygous
1905501	AWRI1499	72.2138		253|13	heterozygous
1906501	AWRI1499	72.7477		193|13	heterozygous
1907501	AWRI1499	70.5679		106|23	heterozygous
1908501	AWRI1499	69.4482		114|53	heterozygous
1909501	AWRI1499	67.0453		95|83	heterozygous
1910501	AWRI1499	63.5407		59|85	heterozygous
1911501	AWRI1499	65.2786		70|85	heterozygous
1912501	AWRI1499	66.6949		98|76	heterozygous
1913501	AWRI1499	66.3225		102|39	heterozygous
1914501	AWRI1499	65.1827		104|11	heterozygous
1915501	AWRI1499	64.6755		94|4	heterozygous
1916501	AWRI1499	NA	NA	NA|NA	NA
1917501	AWRI1499	NA	NA	NA|NA	NA
1918501	AWRI1499	NA	NA	NA|NA	NA
1919501	AWRI1499	69.0076		131|58	heterozygous
1920501	AWRI1499	69.143		135|61	heterozygous
1921501	AWRI1499	69.1308		143|30	heterozygous
1922501	AWRI1499	71.455		151|21	heterozygous
1923501	AWRI1499	71.6139		165|23	heterozygous
1924501	AWRI1499	70.8291		179|6	heterozygous
1925501	AWRI1499	70.4536		209|3	heterozygous
1926501	AWRI1499	69.6878		237|19	heterozygous
1927501	AWRI1499	68.2687		217|19	heterozygous
1928501	AWRI1499	67.8846		214|30	heterozygous
1929501	AWRI1499	71.0738		225|52	heterozygous
1930501	AWRI1499	72.8944		215|52	heterozygous
1931501	AWRI1499	74.5126		182|42	heterozygous
1932501	AWRI1499	75.4856		160|48	heterozygous
1933501	AWRI1499	73.039		154|35	heterozygous
1934501	AWRI1499	63.0084		155|20	heterozygous
1935501	AWRI1499	60.5972		179|23	heterozygous
1936501	AWRI1499	61.9084		203|31	heterozygous
1937501	AWRI1499	63.9752		222|39	heterozygous
1938501	AWRI1499	67.0874		231|43	heterozygous
1939501	AWRI1499	70.0152		204|39	heterozygous
1940501	AWRI1499	71.2418		177|49	heterozygous
1941501	AWRI1499	71.9692		159|50	heterozygous
1942501	AWRI1499	NA	NA	NA|NA	NA
1943501	AWRI1499	NA	NA	NA|NA	NA
1944501	AWRI1499	NA	NA	NA|NA	NA
1945501	AWRI1499	NA	NA	NA|NA	NA
1946501	AWRI1499	65.9045		112|34	heterozygous
1947501	AWRI1499	62.4603		131|28	heterozygous
1948501	AWRI1499	61.5483		147|23	heterozygous
1949501	AWRI1499	62.9482		139|24	heterozygous
1950501	AWRI1499	60.9572		138|14	heterozygous
1951501	AWRI1499	60.5914		151|10	heterozygous
1952501	AWRI1499	61.3412		131|14	heterozygous
1953501	AWRI1499	63.0023		131|14	heterozygous
1954501	AWRI1499	62.9853		143|13	heterozygous
1955501	AWRI1499	62.8036		139|14	heterozygous
1956501	AWRI1499	61.2797		158|7	heterozygous
1957501	AWRI1499	61.0581		160|3	heterozygous
1958501	AWRI1499	60.2693		179|4	heterozygous
1959501	AWRI1499	58.802		149|10	heterozygous
1960501	AWRI1499	58.4699		133|11	heterozygous
1961501	AWRI1499	60.2261		92|16	heterozygous
1962501	AWRI1499	62.4349		106|21	heterozygous
1963501	AWRI1499	63.3436		94|20	heterozygous
1964501	AWRI1499	67.0944		178|17	heterozygous
1965501	AWRI1499	67.9478		209|28	heterozygous
1966501	AWRI1499	67.515		254|23	heterozygous
1967501	AWRI1499	67.1491		271|18	heterozygous
1968501	AWRI1499	66.9711		284|24	heterozygous
1969501	AWRI1499	64.5508		244|21	heterozygous
1970501	AWRI1499	62.3675		243|14	heterozygous
1971501	AWRI1499	62.7374		235|14	heterozygous
1972501	AWRI1499	63.3665		221|16	heterozygous
1973501	AWRI1499	64.7867		226|14	heterozygous
1974501	AWRI1499	66.1203		237|14	heterozygous
1975501	AWRI1499	67.1312		240|9	heterozygous
1976501	AWRI1499	66.0527		226|7	heterozygous
1977501	AWRI1499	63.9245		233|5	heterozygous
1978501	AWRI1499	62.326		192|1	heterozygous
1979501	AWRI1499	60.0404		136|1	heterozygous
1980501	AWRI1499	NA	NA	NA|NA	NA
1981501	AWRI1499	NA	NA	NA|NA	NA
1982501	AWRI1499	NA	NA	NA|NA	NA
1983501	AWRI1499	64.2686		105|9	heterozygous
1984501	AWRI1499	62.81		150|11	heterozygous
1985501	AWRI1499	61.574		127|30	heterozygous
1986501	AWRI1499	61.6336		131|33	heterozygous
1987501	AWRI1499	59.5733		131|32	heterozygous
1988501	AWRI1499	60.4864		110|45	heterozygous
1989501	AWRI1499	59.192		88|43	heterozygous
1990501	AWRI1499	60.234		100|40	heterozygous
1991501	AWRI1499	58.5667		75|61	heterozygous
1992501	AWRI1499	64.3299		77|72	heterozygous
1993501	AWRI1499	68.4178		90|62	heterozygous
1994501	AWRI1499	73.8743		101|64	heterozygous
1995501	AWRI1499	73.4519		131|54	heterozygous
1996501	AWRI1499	72.4112		170|28	heterozygous
1997501	AWRI1499	70.7545		187|24	heterozygous
1998501	AWRI1499	68.8707		184|25	heterozygous
1999501	AWRI1499	67.3293		181|32	heterozygous
2000501	AWRI1499	67.0225		169|23	heterozygous
[truncated: 48,689 more rows]
