# Supplementary material for: Insights into the Dekkera bruxellensis Genomic Landscape: Comparative Genomics Reveals Variations in Ploidy and Nutrient Utilisation Potential amongst Wine Isolates
Source: PLoS Genet. 2014 Feb 13;10(2):e1004161. doi: 10.1371/journal.pgen.1004161 (PMC3923673; doi:10.1371/journal.pgen.1004161)
Supplement: Dataset S3 — Haplotype-resolved nucleotide sequences for a selection of D. bruxellensis ORFs. Sequences are presented in fasta format. (TXT) [file pgen.1004161.s011.txt]

>AWRI1499_g343.t1.h1
ATGAAGGAAAAATTTGTGTCTACAAGTATTGATGCAAATAATCAACTTGTGGAATTaAAT
CCAGAGCCCAGCAGCTTTCGTCCCAAACGCAAGAGAAACAGACCAACTGTTTCGTGTATG
AGTTGCaAAAGGaAGAAAATCAAGTGCGACCGTATGAAGCCCATGTGTGGAGCCTGCTTG
CGAAATCATATGCCTGATGGTTCGTGTGTATATGTTTCACACTATCCATCTAATGCTCCC
AGCGAGTCCAGAAACGTCAAACGCCGTCCAAATAGTTCCGACAACTCAGTTTCGTCAAGT
ACTACAGGCACAAGCGATGAGCTGCATGCTGATGACGCAAAGAGACCAGCAGTGAAACTC
GAAGAGGAGAATATCTCTAGTAACATGTTGGAAACGTCACGTGAGGCATCATCTGAAAGT
GGATATCTTTCGAATGAATCAAGGCCTTCAGCACCGAAAAGCGATTCCTCCGGTGTTCAT
CAGACGGATCGGATCGAAGTGCTCTTGAATGAGATTGATAGACTAAAGGCGATCATATTT
GAACGTACGAGTGGTTGGCTTCTTCCAAACTTTAAAAGCAATATCCGTGCGAAAGATGTC
CCGATTCTTCAAGGAATTCGGAAAGCACACCTTCGCAACTTGAGGCATATTTCAGATCGC
TGCGTTCGAATCGATGCTCCCAACCATTCCTGCTTTTTTTGGGGACCGTCCAACTTCAGA
TCGTTGATGACGTATGACCATACTTTGACTAAGTTAACGCTGAAGTTCAATCACAGGTTG
GAACAGGAGAGAACTGACTGGCGAAACGCTCTTAAACCTAAAAAGTTTCACAATGAGATG
AACAGGGTGCTTGGGAACTATGCCAGAGAACATTTTCATGAGAAGACAGATCCGTCAAAG
GGTCCGGGAACACCTTATCAAAGAGCTTTAATCAGCTATCTTGAACAGTACCTCGTTAaT
TACGATCTATTCATCAGCATGCTTAACAAATCTCTCGCTATGATGTCTTTTCTTTTGCCG
ATTGTTCCGCATAAGCTTTCTGATCATATACTCAGCTTGAGGTTTCATCGTGACCAGAAA
ACAAATGGCGTCAAAATCAACTTTAATGGCCAGCCAATAGTTTTCGCAGAGATCGCTATG
ATTATTGGCTGCTTGAAGTTCGGCTTTTCCGGAATCGATAGCCGGGAAAATGCATCATTG
GATGCAAAGCTAACAATCTACTCTGAAGAGGAAACAAACTTGTTGTATTTCTTTACTACA
AAGCTTTTGGAACAGGCGGAATACAGAACTCACTCTAGCCTTCCATCACTACTCTCTTTA
ATCGTGCTTTATTTTATTGCATGCCGGAACGTTGAACGGTACGACTTGATCACCTTCGAG
AGCATTCCAAGCTTTCAGAGTATGACGGTTCAAATGGCTATTAGCTTGGGCTTTCACAGA
GATATTGATGAGACGAAGCCAACTTTGAGAATGCAGGATGGCCTGCACGATCCTCAAACC
TTAATGACCTACATTTCCTTGGGAGACTGGCATGCAATATGGTGTTCTGTAATGTATTTG
GATACTCTTAGCTGCTTTGCTCTTGGTACTCCTTCTATGGTTGGGTTTtCCGCTGACAGA
TGTTATGGAACAGGTCTCTTTAGTCCTACGATCAGATATGTGATTgGGGCTTATAGGTCA
GTCGTTCGTCTTATTACCGGACCTTCACATTATGGGAAAGGA
>AWRI1499_g343.t1.h3
ATGAAGGAAAAATTCGTGTCTACAAGTATTGATGCAAATAATCAACTTGTGGAGTTAAAT
CCAGAGCCCAGCAGCTTTCGTCCCAAACGCAAGAGAAACAGACCAACTGTTTCGTGTATG
AGTTGCAAAAGGAAGAAAATCAAGTGCGACCGTATGAAGCCCATGTGTGGAGCCTGCTTG
CGAAATCATATGCCTGATGGTTCGTGTGTATATGTTTCACACTATCCATCTAATGTTTCC
GGCGAGTCCAGAAACGTCAAACGTCGTCCAAATAGTTCAGACAACTCAGTTTCGTCAAGT
ACTGCAGGCACAAGCGATGAGCTGCATGCTGATGATGCAAAGAGACCACCAGTGAAACTC
GAAGAGGAGAATATCTCTAGTAACATGTTGGAAACATCACGCGAGGCATCATCTGAAAGT
GGATACCTTTCGAATGAATCAAAGCCATCAGCACCGAAAAGCGATTCCTCTGGTGTTCAT
CAGACGGATCGGATCGAAGTGCTCTTGAATGAGATTGATAGACTAAAGGCGATCATATTT
GAACGTACGAGTGGTTGGCTTCTTCCAAACTTTAAAAGCAATATCCGTGCCAAAGATGTC
CCAATTCTTCAAGGAATTCGGAAAGCACACCTTCGCAACTTGAGGCATATTTCGGATCGC
TGCGTTCGAATCGATGCTCCCAACCATTCCTGCTTTTTTTGGGGACCGTCTAACTTCAGA
TCGTTGATGATGTATGACCATACTTTGAATAAGCTAACGCTGAAGTTCAATCACAGGTTG
GAACAGGAGAGAACCGACTGGCGAAACGCTCTCAAGCCTAAGCAGTTTCACAATGAAATG
AACAGGGTGCtTGAAAACTATTCCAGGGAGCATTTTCATGAGAAGACAGATCCATCAAAG
GGTCCGGGAACACCTTATCAAAGAGCTTTAATCAGCTATCTTGAACAGTACCTCGTCAAT
TACGATCTATTCATTAGCACGTTTAACAAATCTCTCGCTATGATGTCTTCTCTTTTGCCG
ATTGTTCCCCATAAGCTTTCTGATCATATACTCAACTTGAGGTTTCATCGTGACCAGAAC
ACAAATGGCGTCAAAATCAGCTTTAATGGCCAGCCAATAGTTTTCGCGGAGATCGCTATG
ATTATTGGCTGCTTGAAGTTCGGCTTTTCCGGAATCGATAGCCGGGAAAATGCATCATTG
GATGCAAAGCTAACAATCTACTCTGAAGAGGAAACAAACTTGTTGTATTTCTTTACTACA
AAGCTTTTGGAACAGGCGGAATACAGAACTCACTCTAGCCTTCCATCACTACTCTCTTTA
ATCGTGCTTTATTTTATTGCATGCCGGAATGTTGAGCGGTACGACTTGATCACCTTCGAG
AGCATTCCAAGCTTTCAGAGTATGACGGTTCAAATGGCTATTAGCTTGGGCTTTCACAGG
GATATTGATGAGACGAAGCCAACTTTGAGAATGCAGGATGGCCTGCACGATCCCCAAACC
TTAATGACCTACATTTCCTCGGGAGACTGGCATGCAATATGGTGTTCTGTAATGTATCTG
GATACTCTTAGCTGTTTTGCTCTTGGTACTCCTTCTATGGTTGGGTTTTCCGCTGACAGA
TGCTATGGAACAGGTCTCTTTAGTCCTACGATCAGATATGTGATTGGGGCTTATAGGTCA
GTCATTCGTCTTCTTACCGGACCTTCACGTTATGGGAAAAGA
>AWRI1499_g343.t1.h2
ATGAAGGAAAAATTTGTGTCTACAAGTATTGATGCAAATAATCAACTTGTGGAATTaAAT
CCAGAGCCCAGCAGCTTTCGTCCCAAACGCAAGAGAAACAGACCAACTGTTTCGTGTATG
AGTTGCAAAAGGAAGAAAATCAAGTGCGACCGTATGAAGCCCATGTGTGGAGCCTGCTTG
CGAAATCATATGCCTGATGGTTCGTGTGTATATGTTTCACACTATCCATCTAATGCTCCC
AGCGAGTCCAGAAACGTCAAACGCCGTCCAAATAGTTCAGACAACTCAGTTTCGTCAAGT
ACTACAGGCACAAGCGATGAGCTGCATGCTGATGACGCAAAGAGACCACCAGTGAAACTC
GAAGAGGACAATATCTCTAGTAACATGTTGGAAACGTCACGTGAGACATCATCTGAAAGT
GGATACCTTTCGAATGAATCAAGGCCTTCAGCACCGAAAAGCGATTCCTCTGGTGTTCAT
CAGACGGATCGGATCGAAGTGCTCTTGAATGAGATTGATAGACTAAAGGCGATCATATTT
GAACGTACGAGTGGTTGGCTTCTTCCAAACTTTAAAAGCAATATCCGTGCGAAAGATGTC
CCGATTCTTCAAGGAATTCGGAAAGCACACCTTCGCAACTTGAGGCATATTTCAGATCGT
TGCGTTCGAATCGATGCTCCCAACCATTCCTGTTTTTTTTGGGGACCGTCCAACTTCAGA
TCGTTGATGACGTATGACCATACTTTGACTAAGTTAACGCTGAAGTTCAATCACAGGTTG
GAACAGGAGAGAACTGACTGGCGAAACGCTCTTAAACCTAAGAAGTTTCACAATGAGATG
AACAGGGTGCTTGGGAACTATGCCAGAGAACATTTTCATGAGAAGACAGATCCGTCAAAG
GGTCCGGGAACACCTTATCAAAGAGCTTTAATCAGCTATCTTGAACAGTACCTCGTCAAT
TACGATCTATTTATTAGCATGCTTAACAAATCTCTCGCTATGATGTCtTTTCTTTTGCCG
ATTGTTCCGCATAAGCTTTCTGATCATATACTCAGCTCGAGGTTTCACTGTGACCAGAAC
ACAGATGGCGTCAAAATCAACTTTAATGGCCAGCCAATAGTTTTCGCAGAGATCGCTATG
ATTATTGGCTGCTTGAAGTTCGGATTTTCCGGAATCGATAGCCGGGAAAATGCATCATTG
GATGCAAAGCTGACAATCTACTCTGAAGAGGAAACAAACTTGTTGTATTTCTTTACTACG
AAGCTTTTGGAACAGGCGGAATACAGAACGCATTCTaGCCTTCCATCGCTACTCTCTTTA
ATCGTGCTTTAtTTTATTGCATGCCGGAACGTTGAACGGTACGACTTGATCACCTTTGAG
AGCATTCCAAGCTTTCAGAGTATGACGGTTCAAATGGCTATTAGCTTGGGCTTTCACAGA
GATATTGATGAGACGAAGCCAACTTTGAGAATGCAGGATGGCCTGCACGATCCTCAAACC
TTAATGACCTACATTTCCTCGGGAGACTGGCATGCAATATGGTGTTCTGTAATGTATTTG
GATACTCTTAGCTGCTTTGCTCTTGGTACTCCTTCTATGGTTGGGTTTTCCGCTGACAGA
TGTTATGGAACAGGTCTCTTTAGTCCTACAATCAGATATGTGATTGGGGCTTATAGGTCA
GTCGTTCGTCTTATTACCGGACCTTCACACTATGGGAAAGGA
>AWRI1608_g343.t1.h1
atgaaggaaaaattCgtgtctacaagtattgatgcaaataatcaacttgtggaAttaaat
ccagagcccagcagctttcgtcccaaacgcaagagaaacagaccaactgtttcgtgtatg
agttgcaaaaggaagaaaatcaagtgcgaccgtatgaagcccatgtgtggagcAtgcttg
cgaaatcatatgcctgatggttcgtgtgtatatgtttcacactatccatctaatgCtCcc
AgcgagtccagaaacgtcaaacgCcgtccaaatagttcAgacaactcagtttcgtcaagt
actAcaggcacaagcgatgagctgcatgctgatgaCgcaaagagaccaCcagtgaaactc
gaagaggaGaatatctctagtaacatgttggaaacGtcacgTgagGcatcatctgaaagt
ggataCctttcgaatgaatcaaGgccTtcagcaccgaaaagcgattcctctggtgttcat
cagacggatcggatcgaagtgctcttgaatgagattgatagactaaaggcgatcatattt
gaacgtacgagtggttggcttcttccaaactttaaaagcaatatccgtgcGaaagatgtc
ccGattcttcaaggaattcggaaagcacaccttcgcaacttgaggcatatttcAgaCcgC
tgcgttcgaatcgatgctcccaaccattcctgCTtttt---gggaccgtcTaacttcaga
tcgttgatgaCgtatgaccatacCttgaCtaagTtaacgctgaagttcaatcacaggttg
gaacaggagagaacTgactggcgaaacgctctTaaAcctaaGAagtttcacaatgaGatg
aacagggtgcttgGGaactatGccagAgaAcattttcatgagaagacagatccGtcaaag
ggtccgggaacaccttatcaaagagctttaatcagctatcttgaacagtacctcgtCaat
tacgatctattCatCagcaTgCttaacaaatctctcgctatgatgtcttttcttttgccg
attgttccGcataagctttctgatcatatactcaGctTgaggtttcaCCgtgaccagaaC
acaAatggcgtcaaaatcaActttaatggccagccaatagttttcgcAgagatcgctatg
attattggctgcttgaagttcggCttttccggaatcgatagccgggaaaatgcatcattg
gatgcaaagctAacaatctactctgaagaggaaacaaacttgttgtatttctttactacA
aagcttttggaacaggcggaatacagaacGcaTtctagccttccatcGctactctcttta
atcgtgctttattttattgcatgccggaaCgttgaAcggtacgacttgatcaccttTgag
agcattccaagctttcagagtatgacggttcaaatggctattagcttgggctttcacaga
gatattgatgagacgaagccaactttgagaatgcaggatggcctgcacgatcctcCaacc
ttaatgacctacatttcctCgggagactggcatgcaatatggtgttctgtaatgtatttg
gatactcttagctgctttgctcttggtactccttctatggttgggttttccgctgacaga
tgttatggaacaggtctctttagtcctacAatcagatatgtgattggggcttataggtca
gtcgttcgtcttattaccggaccttcacACtatggaaagga-
>AWRI1608_g343.t1.h3
atgaaggaaaaattTgtgtctacaagtattgatgcaaataatcaacttgtggaAttaaat
ccagagcccagcagctttcgtcccaaacgcaagagaaacagaccaactgtttcgtgtatg
agttgcaaaaggaagaaaatcaagtgcgaccgtatgaagcccatgtgtggagcctgcttg
cgaaatcatatgcctgatggttcgtgtgtatatgtttcacactatccatctaatgCtCcc
AgcgagtccagaaacgtcaaacgCcgtccaaatagttcCgacaactcagtttcgtcaagt
actAcaggcacaagcgatgagctgcatgctgatgACgcaaagagaccaGcagtgaaactc
gaagaggaGaatatctctagtaacatgttggaaacGtcacgTgagGcatcatctgaaagt
ggataTctttcgaatgaatcaaGgccTtcagcaccgaaaagcgattcctcCggtgttcat
cagacggatcggatcgaagtgctcttgaatgagattgatagactaaaggcgatcatattt
gaacgtacgagtggttggcttcttccaaactttaaaagcaatatccgtgcGaaagatgtc
ccGattcttcaaggaattcggaaagcacaccttcgcaacttgaggcatatttcAgaTcgC
tgcgttcgaatcgatgctcccaaccattcctgCTtttt---gggaccgtcCaacttcaga
tcgttgatgaCgtatgaccataTtttgaCtaagTtaacgctgaagttcaatcacaggttg
gaacaggagagaacTgactggcgaaacgctctTaaAcctaaAAagtttcacaatgaGatg
aacagggtgcttgGGaactatGccagAgaAcattttcatgagaagacagatccGtcaaag
ggtccgggaacaccttatcaaagagctttaatcagctatcttgaacagtacctcgtTaat
tacgatctattCatCagcaTgCttaacaaatctctcgctatgatgtcttttcttttgccg
attgttccGcataagctttctgatcatatactcaGctTgaggtttcaTCgtgaccagaaA
acaAatggcgtcaaaatcaActttaatggccagccaatagttttcgcAgagatcgctatg
attattggctgcttgaagttcggCttttccggaatcgatagccgggaaaatgcatcattg
gatgcaaagctAacaatctactctgaagaggaaacaaacttgttgtatttctttactacA
aagcttttggaacaggcggaatacagaacTcaCtctagccttccatcActactctcttta
atcgtgctttattttattgcatgccggaaCgttgaAcggtacgacttgatcaccttCgag
agcattccaagctttcagagtatgacggttcaaatggctattagcttgggctttcacaga
gatattgatgagacgaagccaactttgagaatgcaggatggcctgcacgatcctcAaacc
ttaatgacctacatttcctTgggagactggcatgcaatatggtgttctgtaatgtatttg
gatactcttagctgctttgctcttggtactccttctatggttgggttttccgctgacaga
tgttatggaacaggtctctttagtcctacGatcagatatgtgattggggcttataggtca
gtcgttcgtcttattaccggaccttcacATtatggaaagga-
>AWRI1608_g343.t1.h2
atgaaggaaaaattTgtgtctacaagtattgatgcaaataatcaacttgtggaAttaaat
ccagagcccagcagctttcgtcccaaacgcaagagaaacagaccaactgtttcgtgtatg
agttgcaaaaggaagaaaatcaagtgcgaccgtatgaagcccatgtgtggagcctgcttg
cgaaatcatatgcctgatggttcgtgtgtatatgtttcacactatccatctaatgCtCcc
AgcgagtccagaaacgtcaaacgCcgtccaaatagttcAgacaactcagtttcgtcaagt
actAcaggcacaagcgatgagctgcatgctgatgaCgcaaagagaccaCcagtgaaactc
gaagaggaCaatatctctagtaacatgttggaaacGtcacgTgagCcatcatctgaaagt
ggatacctttcgaatgaatcaaGgccTtcagcaccgaaaagcgattcctctggtgttcat
cagacggatcggatcgaagtgctcttgaatgagattgatagactaaaggcgatcatattt
gaacgtacgagtggttggcttcttccaaactttaaaagcaatatccgtgcGaaagatgtc
ccGattcttcaaggaattcggaaagcacaccttcgcaacttgaggcatatttcAgaTcgT
tgcgttcgaatcgatgctcccaaccattcctgTTtttt---gggaccgtcCaacttcaga
tcgttgatgaCgtatgaccataTtttgaCtaagTtaacgctgaagttcaatcacaggttg
gaacaggagagaacTgactggcgaaacgctctTaaAcctaaGAagtttcacaatgaGatg
aacagggtgcttgGGaactatGccagAgaAcattttcatgagaagacagatccGtcaaag
ggtccgggaacaccttatcaaagagctttaatcagctatcttgaacagtacctcgtCaat
tacgatctattTatTagcaTgCttaacaaatctctcgctatgatgtcttttcttttgccg
attgttccGcataagctttctgatcatatactcaGctCgaggtttcaCTgtgaccagaaC
acaGatggcgtcaaaatcaActttaatggccagccaatagttttcgcAgagatcgctatg
attattggctgcttgaagttcggAttttccggaatcgatagccgggaaaatgcatcattg
gatgcaaagctGacaatctactctgaagaggaaacaaacttgttgtatttctttactacG
aagcttttggaacaggcggaatacagaacGcaTtctagccttccatcGctactctcttta
atcgtgctttattttattgcatgccggaaCgttgaAcggtacgacttgatcaccttTgag
agcattccaagctttcagagtatgacggttcaaatggctattagcttgggctttcacaga
gatattgatgagacgaagccaactttgagaatgcaggatggcctgcacgatcctcAaacc
ttaatgacctacatttcctCgggagactggcatgcaatatggtgttctgtaatgtatttg
gatactcttagctgctttgctcttggtactccttctatggttgggttttccgctgacaga
tgttatggaacaggtctctttagtcctacAatcagatatgtgattggggcttataggtca
gtcgttcgtcttattaccggaccttcacACtatggaaagga-
>AWRI1613_g343.h1
atgaaggaaaaattTgtgtctacaagtattgatgcaaataatcaacttgtggaAttaaat
ccagagccAagcagctttcgtcccaaacgcaagagaaacagaccaactgtttcgtgtatg
agttgcaaaaggaagaaaatcaagtgcgaccgtatgaagcccatgtgtggagcCtgcttg
cgaaatcatatgcctgatggttcgtgtgtatatgTttcacactatccatctaatgCtCcc
AgcgagTccagaaacgtcaaacgCcgtccaaatagttcagacaactcagtttcgtcaagt
actAcaggcacaagcgatgagctgcatgctgatgaCgcaaagagaccaCcagtgaaactT
gaagaggaGaatatctctagtaacatgCtggaaacGtcacgTgagGcatcatctgaaagt
ggatacctttcgaatgaatcaaGGCCTtcagcaccgaaaagcgattcctctggtgttcat
cagacggatcggatcgaagtgctcttgaatgagattgatagactaaaggcgatcatattt
gaacgtacgagtggttggcttcttccaaactttaaaagcaatatccgtgcGaaagatgtc
ccGattcttcaaggaattcggaaagcacaccttcgcaacttgaggcatatttcAgaCcgC
tgcgttcgaatcgatgctcccaaccattcctgCTttttt-ggggaccgtcyaacttcaga
tcgttgatgaCgtatgaccatactttgaCtaagTtaacgctgaagttcaatcacaggttg
gaacaggagagaacTgactggcgaaacgctctTaaAcctaaGAagtttcacaatgaGatg
aacagggtgcttgGGaactatGccagAgaACattttcatgagaagacagatccGtcaaag
ggtccgggaacaccttatcaaagagctttaatcagctatcttgaacagtacctcgtCaat
tacgatctattTatTagcaTgCttaacaaatctctCgctatgatgtcttTtcttttgccg
attgttccGcataagctttctgatcatatactcaGctCgaggtttcaCCAtgaccagaaC
acAaatggcgtcaaaatcaActttaatggccagccaatagttttcgcAgagatcgctatg
attattggctgcttgaagttcggAttttccggaatcgatagccgggaaaatgcatcattg
gatgcaaagctGacaatctactctgaagaggaaacaaacttgttgtatttctttactacA
aagcttttggaacaggcggaatacagaacGcaTtctagccttccatcGctactctcttta
atcgtGctttattttattgcatgccggaaCgttgaAcggtacgacttgatcaccttTgag
agcattccaagctttcagagtatgacggttcaaatggctattagcttgggctttcacaga
gatattgatgagacgaagccaactttgagaatgcaggatggcctgcacgatcctcaaacc
ttaatgacctacatttCctCgggagactggcatgcaatatggtgttctgtaatgtatttg
gatactcttagctgctttgctcttggtactccttctatggttgggttttccgctgacaga
tgttatggaacaggtctctttagtcctacAatcagatatgtgattggggcttataggtca
gtcgttcgtcttattaccggaccttcacACtatggaaagga-
>AWRI1613_g343.h2
atgaaggaaaaattTgtgtctacaagtattgatgcaaataatcaacttgtggaGttaaat
ccagagccCagcagctttcgtcccaaacgcaagagaaacagaccaactgtttcgtgtatg
agttgcaaaaggaagaaaatcaagtgcgaccgtatgaagcccatgtgtggagcCtgcttg
cgaaatcatatgcctgatggttcgtgtgtatatgCttcacactatccatctaatgCtCcc
AgcgagCccagaaacgtcaaacgCcgtccaaatagttcagacaactcagtttcgtcaagt
actAcaggcacaagcgatgagctgcatgctgatgaCgcaaagagaccaGcagtgaaactC
gaagaggaGaatatctctagtaacatgTtggaaacGtcacgTgagAcatcatctgaaagt
ggatacctttcgaatgaatcaaGGCCTtcagcaccgaaaagcgattcctctggtgttcat
cagacggatcggatcgaagtgctcttgaatgagattgatagactaaaggcgatcatattt
gaacgtacgagtggttggcttcttccaaactttaaaagcaatatccgtgcGaaagatgtc
ccGattcttcaaggaattcggaaagcacaccttcgcaacttgaggcatatttcAgaTcgT
tgcgttcgaatcgatgctcccaaccattcctgTTttttt-ggggaccgtcyaacttcaga
tcgttgatgaCgtatgaccatactttgaCtaagTtaacgctgaagttcaatcacaggttg
gaacaggagagaacTgactggcgaaacgctctTaaAcctaaGAagtttcacaatgaGatg
aacagggtgcttgGGaactatGccagAgaATattttcatgagaagacagatccGtcaaag
ggtccgggaacaccttatcaaagagctttaatcagctatcttgaacagtacctcgtCaat
tacgatctattCatCagcaTgCttaacaaatctctTgctatgatgtcttTtcttttgccg
attgttccGcataagctttctgatcatatactcaGctTgaggtttcaCCGtgaccagaaC
acGaatggcgtcaaaatcaActttaatggccagccaatagttttcgcAgagatcgctatg
attattggctgcttgaagttcggCttttccggaatcgatagccgggaaaatgcatcattg
gatgcaaagctAacaatctactctgaagaggaaacaaacttgttgtatttctttactacA
aagcttttggaacaggcggaatacagaacGcaTtctagccttccatcGctactctcttta
atcgtActttattttattgcatgccggaaCgttgaAcggtacgacttgatcaccttCgag
agcattccaagctttcagagtatgacggttcaaatggctattagcttgggctttcacaga
gatattgatgagacgaagccaactttgagaatgcaggatggcctgcacgatcctcaaacc
ttaatgacctacatttTctCgggagactggcatgcaatatggtgttctgtaatgtatttg
gatactcttagctgctttgctcttggtactccttctatggttgggttttccgctgacaga
tgttatggaacaggtctctttagtcctacAatcagatatgtgattggggcttataggtca
gtcgttcgtcttattaccggaccttcacACtatggaaagga-
>AWRI1499_g1134.t1.h1
ATGCTGAAGAGCAAAAATAGGAAGAAAAGAGAGCTTGAAGATGAGGATTCAGATTTGGAG
TTGTCGGATGATAGTAATGATGATGATGAAAACAAGTCGAATCCTTCGAAGAGGCAAAAR
CGGGTTGGAGATGATAAAGGAAaTTCTGAGAAAAaGAAAGCATTGGAGACTTTGATGTCT
ACGGTCTTAACACCAGCAGACTTTGAAAAGCTTAAAGAATTAAATGAAGAAGCTGGTGTT
CAGAAGGAGATGGGTTTGCATAGAGTCAATGAAGATACTATTGATTCAAACGATTTGGTT
GGTtATGATAAGCATAAGCAAACCAAAGAAGAGAGATTACAGTCTGTTATGGAAGGAAGA
GAAGGAAGGGAGAAGTTTGGATCTGGAAAGGGTAAAATTATGAGACCACATTCCAGTACT
AACAAGCAGAAGGCTAGAAAGAAGAACTTCATGATGATGATTCATAACCGTGGTGTTCAG
GGTAAAAAGAAAATGAGTTTAAGGCAGAAGCGAAGGGTATTACGTGCCCACATCAAGAGG
CAAAAACGTGGATAT
>AWRI1499_g1134.t1.h3
ATGCTGAAGAGCAAAAATAGGAAGAAAAGAGAGCTTGAAGATGAGGATTCAGATTTGGAG
TTGTCGGATGATAATAATGATGATAATGAAAGTAAGTCGAATCCTTCGAAGAGGCAAAAA
CGGGTTGGAGATGATAAAGGAAATTCTGAGAAAAAGAAAGCATTGGAGACTTTGATGTCT
ACAGTCTTAACACCAGCAGACTTTGAAAAGCTTAAAGAATTGAATGAAGAAGCTGGTATT
CAGAAGGAGATGGGTTTGCATAGAGTCAATGAAGATACTATTGATTCAAACGATTTGGTT
GGTTATGATAAGCACAAGCAGACCAAGGAAGAGAGATTACAGTCTGTTATGGAAGGAAGA
GAAGGAAGGGAGAAGTTTGGATCTGGAAAGGGTAAAATTATGAGACCACATTCCAGTACT
AACAAGCAGAAGGCTAGAAAGAAGAACTTCATGATGATGGTTCATAACCGTGGAGTTCAA
GGTAAAAAGAAAATGAGCTTAAGGCAGAAACAAAGGGTATTACGTGCCCACATCAAGAGG
CAAAAACGTGGATAT
>AWRI1499_g1134.t1.h2
ATGCTGAAGAGCAAAAATAGGAAGAAAAGAGAGCTTGAAGATGAGGATTCAGATTTGGAG
TTGTCGGATGATAATAATGATGATAATGAAAGTAAGTCGAATCCTTCGAAGAGGGAAAAG
CGGGTTGGAGATGATAAAGGAAATTCTGAGAAAAAGAAAGCATTGGAGACTTTGATGTCT
ACAGTCTTAACACCAGCAGACTTTGAAAAGCTTAAAGAATTGAATGAAGAAGCTGGTATT
CAGAAGGAGATGGGTTTGCATAGAGTCAATGAAGATACTATTGATTCAAACGATTTGGTT
GGTTATGATAAGCATAAGCAAACCAAGGAAGAGAGATTACAGTCTGTTATGGAaGGAAGA
GAAGGAAGGGAGAAGTTTGGATCTGGaAAGGGTAAAATTATGAGACCACATTCCAGTACT
AACAAGCAGAAGGCTAGAAAGAAGAACTTCATGATGATGGTTCATAACCGTGGAGTTCAA
GGTAAAAaGaAAATGAGCTTAAGGCAGAAACAAAGGGTATTACGTGCCCACATCAAGAGG
CAAAAACGTGGATAT
>AWRI1608_g1134.t1.h1
atgctgaagagcaaaaataggaagaaaagagaActtgaagatgaggattcagatttggaA
ttAtcCgatgatGAtaatgatgatGatgaCaACaagtcgaatccttcgaagaggCaaaaG
cgggttggagatgataaaggaaattctgagaaaaagaaagcGttggagactttgatgtct
acGgtcttaacaccagcagactttgaaaagcttaaagaattAaatgaagaagctggtGtt
cagaaggaAatgggtttgcatagagtcaatgaagatactattgattcaaacgatttggtt
ggttatgataagcaTaagcaAaccaaggaagagagattacagtctgttatggaaggaaga
gaaggaagAgagaagtttggatctggaaagggtaaaattatgagaccacattccagtact
aacaagcagaaggctagaaagaagaacttcatgatgatgAttcataaccgtggTgttcaG
ggtaaaaagaaaatgagTttaaggcagaaacaaagggtattacgtgcccacatcaagagg
caaaaacgtggatat
>AWRI1608_g1134.t1.h2
atgctgaagagcaaaaataggaagaaaagagagcttgaagatgaggattcagatttggag
ttgtcggatgataAtaatgatgatAatgaaaGTaagtcgaatccttcgaagaggCaaaaA
cgggttggagatgataaaggaaattctgagaaaaagaaagcattggagactttgatgtct
acAgtcttaacaccagcagactttgaaaagcttaaagaattGaatgaagaagctggtAtt
cagaaggagatgggtttgcatagagtcaatgaagatactattgattcaaacgatttggtt
ggttatgataagcaCaagcaAaccaaggaagagagattacagtctgttatggaaggaaga
gaaggaagggagaagtttggatctggaaagggtaaaattatgagaccacattccagtact
aacaagcagaaggctagaaagaagaacttcatgatgatggttcataaccgtggagttcaa
ggtaaaaagaaaatgagcttaaggcagaaacaaagggtattacgtgcccacatcaagagg
caaaaacgtggatat
>AWRI1608_g1134.t1.h3
atgctgaagagcaaaaataggaagaaaagagagcttgaagatgaggattcagatttggag
ttgtcggatgataAtaatgatgatAatgaaaGTaagtcgaatccttcgaagaggCaaaaA
cgggttggagatgataaaggaaattctgagaaaaagaaagcattggagactttgatgtct
acAgtcttaacaccagcagactttgaaaagcttaaagaattGaatgaagaagctggtAtt
cagaaggagatgggtttgcatagagtcaatgaagatactattgattcaaacgatttggtt
ggttatgataagcaCaagcaGaccaaggaagagagattacagtctgttatggaaggaaga
gaaggaagggagaagtttggatctggaaagggtaaaattatgagaccacattccagtact
aacaagcagaaggctagaaagaagaacttcatgatgatggttcataaccgtggagttcaa
ggtaaaaagaaaatgagcttaaggcagaaacaaagggtattacgtgcccacatcaagagg
caaaaacgtggatat
>AWRI1613_g1134.t1.h1
atgctgaagagcaaaaataggaagaaaagagagcttgaagatgaggattcagatttggag
ttgtcggatgataAtaatgatgatAatgaaaGTaagtcgaatccttcgaagaggGaaaaG
cgggttggagatgataaaggaaattctgagaaaaagaaagcattggagactttgatgtct
acAgtcttaacaccagcagactttgaaaagcttaaagaattGaatgaagaagctggtAtt
cagaaggagatgggtttgcatagagtcaatgaagatactattgattcaaacgatttggtt
ggttatgataagcaTaagcaAaccaaggaagagagattacagtctgtGatggaaggaaga
gaaggaagggagaagtttggatctggaaagggtaaaattatgagaccacattccagtact
aacaagcagaaggctagaaagaagaacttcatgatgatggttcataaccgtggagttcaa
ggtaaaaagaaaatgagcttaaggcagaaacaaagggtattacgtgcccacatcaagagg
caaaaacgtggatat
>AWRI1613_g1134.t1.h2
atgctgaagagcaaaaataggaagaaaagagagcttgaagatgaggattcagatttggag
ttgtcggatgataAtaatgatgatAatgaaaGTaagtcgaatccttcgaagaggCaaaaA
cgggttggagatgataaaggaaattctgagaaaaagaaagcattggagactttgatgtct
acAgtcttaacaccagcagactttgaaaagcttaaagaattGaatgaagaagctggtAtt
cagaaggagatgggtttgcatagagtcaatgaagatactattgattcaaacgatttggtt
ggttatgataagcaCaagcaAaccaaggaagagagattacagtctgttatggaaggaaga
gaaggaagggagaagtttggatctggaaagggtaaaattatgagaccacattccagtact
aacaagcagaaggctagaaagaagaacttcatgatgatggttcataaccgtggagttcaa
ggtaaaaagaaaatgagcttaaggcagaaacaaagggtattacgtgcccacatcaagagg
caaaaacgtggatat
>AWRI1499_g1822.t1.h1
ATGGTGGAGTCAGATTCAGGAAACAGTTTGGCAAGTGAAGATGTCAATAAACAAGTGAAG
CAGGAAGTGAAATGTGGAGCCCAAACCACTGCAAAGCCTTACAAACCATCGAGTGCGGAT
TTTTCAAACTACTACGAGTATTTCATGCCATACAAGTCGATATTTCTGTGGCTCAACCAC
TCGCAGGCACCCCAGGATGATTTCACAAAGCGTGAGTTTGCGTTTGAGTACAAGTCAGGA
GCATATCAGAGATACAACTCGTTTGAAAATGCGAAAGAGTTTAGAGATACTGTCGTGAAA
GCTAAACCGGTGAGATTCGAGGTTGGTGCAGTTTATCCAGTGGCACCAAAGCTTCATAAA
ACCGTGAGCAAGAGTGTGATGAAGCCACAGATGAAGGAATTTGTTCTTGATATCGATCTT
ACCGATTACGATGACATCCGTACATGCTGTTCTGGAACCAAGATATGCCCCAAATGCTGG
AAATTCATAACTCTGGCAATTAAAATTGTTGATTCGGCACTTAGGGAAGACTTCGGCTTC
AAAAAGTTGATCTGGGTGTTCTCTGGAAGAAGAGGTGTCCATTGCTGGATTAGTGACTAC
CGTGTTAGAGTTTTAGATGAGTCTAGAAGGAGGGCCATAGTTGAATATTTGGATGTTCTA
AACGTGAAATCAAAGAATAAGGCTGGTATCTCACTCAGAAAGCCGTACCATCCGCATTTG
GAAAGGTCATTCAACATATTACGAGACAACTTTGTGGATGTGGTAATCCGAGAACAAGAT
CCATGGAGATTTGAGGATCGATATAAGGAGCTGGCAAGGAACATTCCAGACTATCGGTTG
AGTTCAGCACTCCTAAAGCATTGGAAAGAGGATCCAAGCAGCTCCAGTGCCACCAAATGG
AGAGACGTCGATCGACTCTACGATGAGATGAAAGTCAAGTCGTTCAACTTGCAGGATTGG
AAACGTGAGATGATTTTCAAGACCATGTATCCAAGATTGGATGTAGAAGTGTCCAGGCAG
ATGATTCACTTGTTGAAATCTCCTTTCTGCATACATCCAGGGACTGGAAATGTCTGTGTG
CCGTTTGATCCGACGGAAAAGGAGTTCAATCCGTTTACAGATGCCCCAAACCTCTCGCAA
ATATTTAATGAGGACGAAACTGATTGGACCAAGACTTCACTCAAAGGACCAATAGACTTT
TTCAATAGGTATGTGAATCAACTTGTTAAGGACGAGACAAAGGAGAAACGGGCAAGGGAG
GCGGAGAAGACGGAACTTGAATTT
>AWRI1499_g1822.t1.h2
ATGGTGGAGTCGGATTCAGGAAGCAGTTCGGCAAGTAAAAATGTCAATAAAAAAGTTAAG
CAGGAAGTGAAATGCGGAGCCCAAACCACTGCAAAGCCTTACAAACCATCGAGTGCGGAT
TTTTCAAACTACTACGAGTATTTCATGCCATACAAGTCGATATTTCTGTGGCTCAACCAC
TCGCAGGCACCCCAAGATGATTTCACAAAGCGTGAGTTTGCGTTTGAGTACAAGTCAGGA
GCATATCAGAGATACAACTCGTTTGAAAACGCGAAAGAGTTTAGAGATACTGTCGTGAAA
GCTAAACCGGTGAGATTTGAGGTAGGTGCAGTTTATCcAGTGGCACCAAAGCTTCATAAA
ACCGTGAGCAAGAGTATGATGAAGCCACAGATGAAGGAATTTGTGCTCGATATCGATCTT
ACCGATTACGATGACATCCGTACATGCTGTTCTGGAACCAAGATATGCCCCAAATGCTGG
AAATTCATAACTCTGGCGATTAAAATTGTTGATTCGGCACTTAGGGAAGACTTCGGCTTC
AAAAAGTTGATCTGGGTGTTCTCTGGAAGAAGAGGTGTACATTGCTGGATTAGTGACTAC
CGTGTTAGAGTTTtAGACGAGTCTAGAAGGAGGGCCATAGTTGAGTATTTGGATGTTCTA
AACGTGAAGTCAAAGAATAAGGCTGGTATCTCACTCAGGAAGCCGTACCATCCGCATTTG
GAAAGGTCATTCAACATATTACGAGACAACTTTGTGGATGTGGTGATCCGAGAACAGGAT
CCATGGAGATTTGAGGATCGATATAAGGAGCTGGCAAGAAACATTCCAGATTATCGGTTG
AGTTCAGCACTCTTAAAGCATTGGAAAGAGGATCCAAGCAGTTCTAGCGCCACCAAATGG
AGAGACGTCGATCGACTCTACGATGAGATGAAGGTCAAGTCGTTCAACTTGCAGGATTGG
AAGCGTGAGATGATTTTTAAGACCATGTATCCAAGATTGGATGTAGAGGTGTCCAGGCAG
ATGATTCACTTGTTGAAATCTCCTTTCTGCATACATCCGGGAACTGGAAATGTCTGCGTG
CCGTTTGATCCGACGGAAAAGGAGTTCAATCCGTTTACAGATGCCCCAAACCTCTCGCAA
ATATTCAATGAGGACGAAACTGATTGGGCCAAGACTTCACTCAAAGGACCAATAGACTTT
TTCAATAGGTATGTGAATCAACTTGTCAAGGATGAGACAAAGGAGAAACGGGCGAGGGAG
GCGGAGAAGACGGAGCTTGAATTT
>AWRI1608_g1822.t1.h1
atggtggagtcGgattcaggaaGcagttCggcaagtGaaAatgtcaataaaAaagtTaag
caggaagtgaaatgTggagcccaaaccactgcaaagccttacaaaccatcgagtgcggat
ttttcaaactactacgagtatttcatgccatacaagtcgatatttctgtggctcaaccac
tcgcaggcaccccaAgatgatttcacaaagcgtgagtttgcgtttgagtacaagtcagga
gcatatcagagatacaactcgtttgaaaaTgcgaaagagtttagagatactgtcgtgaaa
gctaaaccggtgagattTgaggtTggtgcagtttatccagtggcaccaaagcttcataaG
accgtgagcaagagtAtgatgaagccacagatgaaggaatttgtGctCgatatcgatctt
accgattacgatgacatccgtacatgctgttctggaaccaagatatgccccaaatgctgg
aaattcataactctggcGattaaaattgttgattcggcacttagggaagacttcggcttc
aaaaagttgatctgggtgttctctggaagaagaggtgtCcattgctggattagtgactac
cgtgttagagttttagaCgagtctagaaggagggccatagttgaGtatttggatgttcta
aacgtgaaGtcaaagaataaggctggtatctcactcagGaagccgtaccatccgcatttg
gaaaggtcattcaacatattacgagacaactttgtggatgtggtGatccgagaacaGgat
ccatggagatttgaggatcgatataaggagctggcaagAaacattccagaCtatcggttg
agttcGgcactcCtaaagcattggaaagaggatccaagcagttctagcgccaccaaatgg
agagacgtcgatcgactctacgatgagatgaaggtcaagtcgttcaacttgcaggattgg
aagcgtgagatgatttttaagaccatgtatccaagattggatgtagaGgtgtccaggcag
atgattcacttgttgaaatctcctttctgcatacatccgggaactggaaatgtctgcgtg
ccgtttgatccgacggaaaaggagttcaatccgtttacagatgcTccaaacctctcgcaa
atattcaatgaggaTgaaactgattgggccaagacttcactcaaaggaccaatagacttt
ttcaataggtatgtgaatcaacttgtcaaggatgagacaaaggagaaacgggcgagggaT
gcggagaagacggagcttgaattt
>AWRI1608_g1822.t1.h2
atggtggagtcGgattcaAgaaGcagttCggcaagtGaaGatAtcaataaaAaagtTaag
caggaagtgaaatgTggagcccaaaccactgcaaagccttacaaaccatcgagtgcggat
ttttcaaaTtactacgagtatttcatgccatacaagtcgatatttctgtggctcaaccac
tcgcaggcaccccaAgatgatttcacaaagcgtgagtttgcgtttgagtacaagtcagga
gcatatcagagatacaactcgtttgaaaaCgcgaaagagtttagagatactgtcgtgaaa
gctaaaccggtgagattCgaggtTggtgcagtttatccagtggcaccaaagcttcataaa
acTgtgagTaagagtAtgatgaagccacagatgaaggaatttgtGctCgatatcgatctt
accgattacgatgacatccgtacatgctgttctggaaccaagatatgccccaaatgctgg
aaattcataactctggcGattaaaattgttgattcAgcacttagggaagacttcggcttc
aaaaagttgatctgggtgttctctggaagaagaggtgtTcattgctggattagtgactac
cgtgttagagttttagaTgagtctagaaggagggccatagttgaGtatttggatgttcta
aacgtgaaAtcaaagaataaggctggtGtctcactcagGaagccgtaccatccgcatttg
gaaaggtcattcaacatattacgagacaactttgtggatgtggtGatccgagaacaGgat
ccatggagatttgaggatcgatataaggagctggcaAgGaacattccagaCtatcggttg
agttcGgcactcCtaaagcattggaaagaggatccaagcagCtctagTgccaccaaatgg
agagacgtcgatcgactctacgatgagatgaaAgtcaagtcgttcaacttgcaggattgg
aaAcgtgagatgattttCaagaccatgtatccaagattggatgtagaGgtgtccaggcag
atgattcacttgttgaaatctcctttctgcatacatccgggaactggaaatgtctgcgtg
ccgtttgatccgacggaaaaggagttcaatccgtttacagatgcTccaaacctctcgcaa
atattTaatgaggacgaaactgattgggccaagacttcactcaaaggaccaatagacttt
ttcaataggtatgtgaatcaacttgtTaaggatgagacaaaggagaaacgggcAagggag
gcggagaagacggaActtgaattt
>AWRI1613_g1822.t1.h1
atggtggagtcGgattcaggaaGcagttCggcaagtGaaAatgtcaataaaAaagtTaag
caggaagtgaaatgCggagcccaaaccactgcaaagccttacaaaccatcgagtgcggat
ttttcaaactactacgagtatttcatgccatacaagtcgatatttctgtggctcaaccac
tcgcaggTaccccaAgatgatttcacaaagcgtgagtttgcgtttgagtacaagtcagga
gcatatcagagatacaactcgtttgaaaaCgcgaaagagtttagagatactgtcgtgaaa
gctaaaccggtgagattTgaggtAggtgcagtttatccagtggcaccaaagcttcataaa
accgtgagcaagagtAtgatgaagccacagatgaaggaatttgtGctCgatatcgatctt
accgattacgatgacatccgtacatgctgttctggaaccaagatatgccccaaatgctgg
aaattcataactctggcGattaaaattgttgattcggcacttagggaagacttcggcttc
aaaaagttgatctgggtgttctctggaagaagaggtgtAcattgctggattagtgactac
cgtgttagagttttagaCgagtctagaaggagggccatagttgaGtatttggatgttcta
aacgtgaaGtcaaagaataaggctggtatctcactcagGaagccgtaccatccgcatttg
gaaaggtcattcaacatattacgagacaactttgtggatgtggtGatccgagaacaGgat
ccatggagatttgaggatcgatataaggagctggcaagAaacattccagaTtatcggttg
agttcAgcactcttaaagcattggaaagaggatccaagcagCtctagTgccaccaaatgg
agagacgtcgatcgactctacgatgagatgaaAgtcaagtcgttcaacttgcaggattgg
aagcgtgagatgatttttaagaccatgtatccaagattggatgtagaGgtgtccaggcag
atgattcacttgttgaaatctcctttctgcatacatccgggaactggaaatgtctgcgtg
ccgtttgatccgacggaaaaggagttcaatccgtttacagatgccccaaacctctcgcaa
atattTaatgaggacgaaactgattgggccaagacttcactcaaaggaccGatagacttt
ttcaataggtatgtgaatcaacttgtcaaggatgagacaaaggagaaacgggcgagAgag
gcggagaaAacggagcttgaattt
>AWRI1613_g1822.t1.h2
atggtggagtcGgattcaggaaGcagttCggcaagtGaaAatgtcaataaaAaagtTaag
caggaagtgaaatgTggagcccaaaccactgcaaagccttacaaaccatcgagtgcggat
ttttcaaactactacgagtatttcatgccatacaagtcgatatttctgtggctcaaccac
tcgcaggcaccccaAgatgatttcacaaagcgtgagtttgcgtttgagtacaagtcagga
gcatatcagagatacaactcgtttgaaaaTgcgaaagagtttagagatactgtcgtgaaa
gctaaaccggtgagattTgaggtTggtgcagtttatccagtggcaccaaagcttcataaG
accgtgagcaagagtAtgatgaagccacagatgaaggaatttgtGctCgatatcgatctt
accgattacgatgacatccgtacatgctgttctggaaccaagatatgccccaaatgctgg
aaattcataactctggcGattaaaattgttgattcggcacttagggaagacttcggcttc
aaaaagttgatctgggtgttctctggaagaagaggtgtCcattgctggattagtgactac
cgtgttagagttttagaCgagtctagaaggagggccatagttgaGtatttggatgttcta
aacgtgaaGtcaaagaataaggctggtatctcactcagGaagccgtaccatccgcatttg
gaaaggtcattcaacatattacgagacaactttgtggatgtggtGatccgagaacaGgat
ccatggagatttgaggatcgatataaggagctggcaagAaacattccagaCtatcggttg
agttcGgcactcCtaaagcattggaaagaggatccaagcagttctagcgccaccaaatgg
agagacgtcgatcgactctacgatgagatgaaggtcaagtcgttcaacttgcaggattgg
aagcgtgagatgatttttaagaccatgtatccaagattggatgtagaGgtgtccaggcag
atgattcacttgttgaaatctcctttctgcatacatccgggaactggaaatgtctgTgtg
ccgtttgatccgacggaaaaggagttcaatccgtttacagatgcTccaaacctctcgcaa
atattcaatgaggaTgaaactgattgggccaagacttcactcaaaggaccaatagacttt
ttcaataggtatgtgaatcaacttgtcaaggatgagacaaaggagaaacgggcgagggaT
gcggagaagacggagcttgaattt
>AWRI1499_g1851.t1.h2
ATGAAAAAGATTCCATACTTTAATGCGCCAATATATTTAGAAAACAAACAGGAAGTGGGG
AAAGTGGATGAAATCTTAGGACCTATAAATGAAGTTTACTTCACTGTTCATCCATCCGAA
GGTGTTCAGGCATCTTCTTTCAAGGATGGTGACAAATTCTACATTGCAGGAGATAAACTT
CTTCCGCTAGAAAGATTCCTACCAA-GCCAAAGGATTATGGTCCAAAACCAAAAAG-AAA
GAGAGGTCCAAAGGGCGCTGGATTTGGTCAAAGAGGAGGTGGAAGAGGTGGAAGAGGTGG
TTTCAGAGGGGGAAGAGGTGGAAGAGGTGGCTTTTCTAGAGGTGGAGGCAGGGGAGACTT
CCGTGGTGGTCGTGGAGGCTTTTCTAGAGGTGGAGGTAGAGGGGGTTTCCGTGGTGGTCG
TGGAGGTTTCCATGGAAGAAGG
>AWRI1499_g1851.t1.h1
ATGAAAAAGATTCCATACTTTAATGCGCCGATATATTTAGAAAACAAACAGGAAGTGGGG
AAAGTGGATGAAATCTTAGGACCTATAAATGAAGTTTACTTCACTGTTCACCCATCCGAA
GGTGTTCAGGCATCTTCTTTCAAGGATGGTGACAAATTCTACATTGCAGGAGATAAACTT
CTTCCGCTAGAAAGATTCCTACCAAAGCCAAAGGATTATGGTCCAAAACCAAAAAG-AAA
GAGAGGTCCAAAGGGCGCTGGATTTGGTCAAAGAGGAGGTGGAAGAGGTGGAAGAGGTGG
TTTCAGAGGGGGAAGAGGTGGAAGAGGTGGCTTTTCTAGAGGTGGAGGCAGGGGAGGCTT
CCGTGGTGGCCGTGGAGGATTTTCTAGAGGTGGAGGTAGAGGAGGTTTCCGTGGTGGTCG
TGGAGGTTTCCATGGAAGAAGA
>AWRI1499_g1851.t1.h3
ATGAAAAAGATTCCATACTTTAATGCGCCAATATATTTAGAAAACAAACAGGAAGTGGGG
AAAGTGGATGAAATCTTAGGACCTATAAATGAAGTTTACTTCACTGTTCACCCATCCGAA
GGTGTTCAGGCATCTTCTTTCAAGGATGGTGACAAATTCTACATTGCAGGAGATAAACTC
CTTCCGCTAGAAAGATTCCTACCAAAGCCAAAGGATTATGGTCCAAAACCAAAAAGtAAA
GAGAGGTCCAAAGGGCGCTGGATTTGGTCAAAGAGGAGGTGGAAGAGGTGGAAGAGGTGG
TTTCAGAGGGGGAAGAGGTGGAAGAGGTGGCTTTTCTAGAGGTGGAGGCAGGGGAGGCTT
CCGTGGTGGCCGTGGTGGCTTTTCTAGAGGTGGAGGTAGAGGAGGTTTCCGTGGTGGTCG
TGGAGGTTTCCATGGAAGAAGA
>AWRI1608_g1851.t1.h1
atgaaaaagattccatactttaatgcgccAatatatttagaaaacaaacaggaagtgggg
aaagtggatgaaatcttaggacctataaatgaagtttacttcacCgttcaCccatccgaa
ggtgttcaggcatcttctttcaaggatggtgacaaattctacattgcaggagataaactC
cttccgctagaaagattcctaccaaagccaaaggattatggtccaaaaccaaaaag-aaa
gagaggtccaaagggcgctggatttggtcaaagaggaggtggaagaggtggaagaggtgg
tttcagagggggaagaggtggaagaggtggcttttcCagaggtggaggcaggggagGctt
ccgtggtggTcgtggAggCttttctagaggtggaggtagaggAggtttccgtggtggtcg
tggaggtttccatggaagaagA
>AWRI1608_g1851.t1.h2
atgaaaaagattccatactttaatgcgccAatatatttagaaaacaaacaggaagtgggg
aaagtggatgaaatcttaggacctataaatgaagtttacttcacCgttcaCccatccgaa
ggtgttcaggcatcttctttcaaggatggtgacaaattctacattgcaggagataaactC
cttccgctagaaagattcctaccaaagccaaaggattatggtccaaaaccaaaaag-aaa
gagaggtccaaagggcgctggatttggtcaaagaggaggtggaagaggtggaagaggtgg
tttcagagggggaagaggtggaagaggtggcttttcCagaggtggaggcaggggagGctt
ccgtggtggTcgtggAggCttttctagaggtggaggtagaggAggtttccgtggtggtcg
tggaggtttccatggaagaagA
>AWRI1608_g1851.t1.h3
atgaaaaagattccatactttaatgcgccAatatatttagaaaacaaacaggaagtgggg
aaagtggatgaaatcttaggacctataaatgaagtttacttcactgttcaTccatccgaa
ggtgttcaggcatcttctttcaaggatggtgacaaattctacattgcaggagataaactT
cttccgctagaaagattcctaccaaagccaaaggattatggtccaaaaccaaaaag-aaa
gagaggtccaaagggTgctggatttggtcaaagaggaggtggaagaggtggaagaggtgg
tttcagagggggaagaggtggaagaggtggcttttctagaggtggaggcaggggagGctt
ccgtggtggCcgtggTggCttttctagaggtggaggtagaggAggtttccgtggtggtcg
tggaggtttccatggaagaagA
>AWRI1613_g1851.t1.h1
atgaaaaagattccatactttaatgcgccAatatatttagaaaacaaacaggaagtgggg
aaagtggatgaaatcttaggacctataaatgaagtttacttcacCgttcaCccatccgaa
ggtgttcaggcatcttctttcaaggatggtgacaaattctacattgcaggagataaactC
cttccgctagaaagattcctaccaaagccaaaggattatggtccaaaaccaaaaag-aaa
gagaggtccaaagggcgctggatttggtcaaagaggaggtggaagaggtggaGgaggtgg
tttcagagggggaagaggtggaagaggtggcttttctagaggtggaggcaggggagGctt
ccgtggtggCcgtggTggCttttctagaggtggaggtagaggAggtttccgtggtggtcg
tggaggtttccatggaagaagA
>AWRI1613_g1851.t1.h2
atgaaaaagattccatactttaatgcgccGatatatttagaaaacaaacaggaagtgggg
aaagtggatgaaatcttaggacctataaatgaagtttacttcactgttcaCccatccgaa
ggtgttcaggcatcttctttcaaggatggtgacaaattctacattgcaggagataaactT
cttccgctagaaagattcctaccaaagccaaaggattatggtccaaaaccaaaaag-aaa
gagaggtccaaagggcgctggatttggtcaaagaggaggtggaagaggtggaagaggtgg
tttcagagggggaagaggtggaagaggtggcttttctagaggtggaggcaggggagGctt
ccgtggtggCcgtggAggAttttctagaggtggaggtagaggAggtttccgtggtggtcg
tggaggtttccatggaagaagA
>AWRI1499_g2560.t1.h1
ATGATCACGGGACGTTATGCTCTGGCGCCCGTTTCGGAGTCAAAGTTGAATTCCAATAAC
TTCAGCCAGAACTGTATCCGTTCGTTCACAGGTGACACGAAAGACTTCAAACACCGGACT
AATCACCACAACATGACCTTGAGGAGATCCATGACTGTTGGACTTGGAGAGGAGGACCTT
GTCTATAAAAGGGCCAGAACGAcCCCGAGACAAGAGAAGGCTAGAATTCTCAAGATGAGG
CTCCAGCTTGCCTACTTCAAGGTCAAAACTAACCAGACCGATGTTCCGATCCATCGCTTG
AGGTTTCCAAAAGAAGGTGACAACAACTTGACCGGAACGTACTCTTCTCCTCAATCTCCA
ACCAGGGGTGCTGCTGAGAGTGGAAAAGGCATGGATGCCTTGTCTGATCTCTTGGCAGCT
TCTTCTCCTCTTTTGAAAAAGAGCTCTCACAAGCTCCACAGAAAAGGCGAATACAATAAG
TGTGTCGAGAAACACGGGCTTGTCTCCAACATT
>AWRI1499_g2560.t1.h2
ATGATCACGGGACGTTATGCTCTGGCGCCCGTTTCGGAGTCAAAGTTGAATTCCAATAAC
TTCAGCCAGAACTGTATCCGTTCGTTCGCAGGTGACACGAAAGACCTCAAACACCGGACT
AATCACCACAATATGACCTTGAGGAGATCCATGACTGTTGGACTTGGGGAGGAGGACCTT
GTCTATAAAAGGGCCAGAACGACCCCGAGACAAGAGAAGGCTAGAATTCTCAAGATGAGG
CTCCAGCTTGCCTACTACAAGGTCAAAACTAACCAGACCGATGTTCCGATCCATCGCTTG
AGGTTTCCAAAAGAAGGTGACAACAACTTGACCGAAACGCACTCTTCTCCTCAATCTCCA
ACCAGGGGTGCTGCTGAGAGTGGAAAAGGCATGGATGCCTTGTCTGATCTCTTGGCAGCA
TCTTCTCCTCTTTTGAAAAAGAGCTCTCACAAGCTCCACAGAAAAGGCGAATACAATAAG
TGTGTCGAGAAACACAGGCTTGCCTCCAACATT
>AWRI1499_g2560.t1.h3
ATGATCACGGGACGTTATGCTCTGGCGCCCGTCTCGGAGTCAAAGTTGAATTCCAATAAC
TTCAGCCAGAACTGTATCCGTTCGTTCGCAGGTGACACGAAAGACTTCAACCACCGGACT
AATCACCACAATATGGCGTTGAGGAGATCCATGACTGTTGGACTTGGAGAGGAGGACCTT
GTCTATAAAAGGGCAAGAACGACCCCGAGACAAGAGAAGGCTAGAATTCTCAAGATGAGG
CTCCAGCTTGCCTACTACAAGGTCAAAACTAACCAGACCGATGTTCCGATTCATCGCTTG
AGGTTTCCAAAAGAAGGTGACAACGACTTGACTGGAACGCACTTTTCTCCTCAATCTCCA
ACCAGGGGTGCTGCTGAGAGTGGAAAAGGCATGGATGCCTTGTCTGATCTCTTGGCAGCT
TCTTCTCCTCTTTTGAAAAAGAGCTCTCACAAGCTCCACAGGAAAGGCAAATACAATAAG
TGTGTCGAGAAACACGGGCTTGCCTCCAACATT
>AWRI1608_g2560.t1.h1
atgatcacgggacgttatgctctggcgcccgtTtcggagtcaaagttgaattccaataac
ttcagccagaactgtaCccgttcgttcGcaggtgacacgaaagacTtcaaAcaccggact
aatcaccacaaTatgGcGttgaggagatccatgactgttggacttggagaggaggacctt
gtTtataaaagggcCagaacgaccccgagacaagagaaggctagaattctcaagatgagg
ctccagcttgcctactAcaaggtcaaaactaaccagaccgatgttccAatTcatcgcttg
aggtttccaaaagaaggtgacaacAacttgacCgGaacgCactCttctcctcaatctcca
accaggggtgctgctgagagtggaaaaggcatggatgccttgtctgaCctcttggcagcT
tcttctcctcttttgaaaaagagctctcacaagctccacag-aaaggcAaaCacaataag
tgtgtcgagaaacacAggcttACctccaacGtt
>AWRI1608_g2560.t1.h2
atgatcacgggacgttatgctctggcgcccgtTtcggagtcaaagttgaattccaataac
ttcagccagaactgtatccgttcgttcGcaggtgacacgaaagacCtcaaAcaccggact
aatcaccacaaTatgAcCttgaggagatccatgactgttggacttggGgaggaggacctt
gtctataaaagggcCagaacgaccccgagacaagagaaggctagaattctcaagatgagg
ctccagcttgcctactAcaaggtcaaaactaaccagaccgatgttccGatCcatcgcttg
aggtttccaaaagaaggtgacaacAacttgacCgGaacgCactCttctcctcaatctcca
accaggggtgcCgctgagagtggaaaaggcatggatgccttgtctgatctcttggcagcA
tcttctcctcttttgaaaaagagctctcacaagctccacagaaa-ggcGaatacaataag
tgtgtcgagaaacacGggcttgCctccaacatt
>AWRI1608_g2560.t1.h3
atgatcacgggacgttatgctctggcgcccgtTtcggagtcaaagttgaattccaataac
ttcagccagaactgtatccgttcgttcAcaggtgacacgaaagacTtcaaAcaccggact
aatcaccacaaCatgAcCttgaggagatccatgactgttggacttggagaggaggacctt
gtCtataaaagggcCagaacgaccccgagacaagagaaggctagaattctcaagatgagg
ctccagcttgcctactTcaaggtcaaaactaaccagaccgatgttccgatCcatcgcttg
aggtttccaaaagaaggtgacaacAacttgacCgGaacgTactCttctcctcaatctcca
accaggggtgctgctgagagtggaaaaggcatggatgccttgtctgatctcttggcagcT
tcttctcctcttttgaaaaagagctctcacaagctccacagaaa-ggcGaatacaataag
tgtgtcgagaaacacGggcttgTctccaacatt
>AWRI1613_g2560.t1.h1
atgatcacgggacgttatgctctggcgcccgtTtcggagtcaaagttgaattccaataac
ttcagccagaactgtatccgttcgttcGcaggtgacacgaaagacCtcaaAcaccggact
aatcaccacaaTatgAcCttgaggagatccatgactgttggacttggGgaggaggacctt
gtctataaaagggcCagaacgaccccgagacaagagaaggctagaattctcaagatgagg
ctccagcttgcctactAcaaggtcaaaactaaccagaccgatgttccgatCcatcgcttg
aggtttccaaaagaaggtgacaacAacttgacCgGaacgCactCttctcctcaatctcca
accaggggtgcCgctgagagtggaaaaggcatggatgccttgtctgatctcttggcagcA
tcttctcctcttttgaaaaagagctctcacaagctccacagaaa-ggcGaatacaataag
tgtgtcgagaaacacGggcttgCctccaacatt
>AWRI1613_g2560.t1.h2
atgatcacgggacgttatgctctggcgcccgtTtcggagtcaaagttgaattccaataac
ttcagccagaactgtatccgttcgttcAcaggtgacacgaaagacTtcaaAcaccggact
aatcaccacaaCatgAcCttgaggagatccatgactgttggacttggagaggaggacctt
gtctataaaagggcCagaacgaccccgagacaagagaaggctagaattctcaagatgagg
ctccagcttgcctactTcaaggtcaaaactaaccagaccgatgttccgatCcatcgcttg
aggtttccaaaagaaggtgacaacAacttgacCgGaacgTactCttctcctcaatctcca
accaggggtgctgctgagagtggaaaaggcatggatgccttgtctgatctcttggcagcT
tcttctcctcttttgaaaaagagctctcacaagctccacagaaa-ggcGaatacaataag
tgtgtcgagaaacacGggcttgTctccaacatt
>AWRI1499_g3222.t1.h2
ATGATGAATCCTGAACTACTTCCTTTGGCATATAATAAATCACAAGTAGATGACATGGCT
TCAACCGAAAAGCACAGACCAAACACTTCTATACTTAAAAATACAGTTGTTGGAACGAAA
CATATAAATTCGGCACACGCGAATATAATTGATACAAAGGCTGTTAGAAATGGACTTCCT
GACGACACCGGAAAACCATTTTATATGGATTCAGAACTTTCCTCGGAACTGAATTCTTTA
CCTTATAGCTCATCATCCTGCTCTGGCTCCAAGCTTCAACTTTGTATAAATCAAACGGAG
AACAGATCACATCCAATTTTAAAATCAAGCCCCGAATCAGATATCGTGTTGAAAAGTTCT
CCTTCCTTTTCTAATATTCCAAGCTCACCTTTCATGGATGATGAATTCAGCAATGAGAAT
ACCGATAATGAAAGCTGTCAATTAGATGATACCCAATGTATTTCCTCATATACCTCAaTT
TCTATTGCTAGGTCTAGAAATTCAGAACCAGAGGTTCAATCTGTGAAAAAGCATGTTGCA
AAGACTCTCTTAAGGAATAGTTCATCATTATCCGATCAGCAACCACAAAAAAAGAGGCAG
AGAAAATCAAAATTTAAGGGTCATAGGGGATGGAGTAGCAACACATGTGAATTTGCACTG
GATAGAGAAGGTAAAGTGTATGGGATTAAATTGGTACATGACGCATTTCCTAAAGGATAC
AGTCCCAGAATGTACGAAGACCCAACTTTTTTTGTGGTTCAGAATAGTAAGGAGATAAAT
AGCAGAGCAAGAGATATTATTCTCAACTCTTTTGATAGAGATCCAAGAGCGGAGATCTAC
GAGGATTACAGAATAAATTTGGATGGATACAACCTCCAGTCTCTACCAGACGAAATTAAC
GATTTCCGGGATTTAGTGATCTACAACAAAAATGGGGGAGATTTCAAAGCCCAACCTTCA
TTTATTTGCCTCAAACAACAAGCT
>AWRI1499_g3222.t1.h3
ATGATGAATCCTGAACTACTTCCTTTGGCATATAATAAATCACAAGTAGATGACATGGCT
TCAACCGAAAAGCACAGACCAAACACTTCTATACTTaAAAATACAGTTGTTGGAACGAAA
CATATAAATTCGGCACATGCGAATATAATTGATACAAAGGCTGTTAGAAATGGACTTCCT
GACGACACCGGAGAACCATTTTATATGGATTCAGAACTTTCCTCGGAACTGAATTCTTTA
CCTTATAGCTCATCATCCTGCTCTGGCTCCAAGCTTCAACTTTGTATAAATCAAACGGAG
AACAGATCATATCCAATTTTAAAATCAAGCCCCGAATCAGATATCGTGTTGAAAAGTTCT
CCTTCCTTTTCTAATATTCCAAGCTCACCTTTCATGGATGATGAATTCAGCAATGAGAAT
ACCGATAATGAAAGCTGTCAATTAGATGATGCCCAATGTATTTCCTCATTTACCTCAATT
TCTATTGCTAGGTCTAGAAATTCAGAACCAGAGGTTCAATCTGTGAAAAAGCATGTTGCA
AAGACTCTCTTAAGGAATAGTTCATCATTATCCGATCAACAACCACAAAAAAAGAGGCAG
AGAAAATCAAAATTTAAGGGTCACAGGGGATCGAGTAGCAACGCATGTGAATTTGCACTG
GATAGAGAAGGTAAAGTTTATGGAATTAAATTGGTACATGACGCATTTCCTAAAGGATAC
AGTCCCAGAATGTACGAAGACCCAACTTTTTTtGTGGTTCAGAATAGTAAGGAGATAAAT
AGCAGAGCAAGAGATATTATTCTCAACTCTTTTGATAGAGATCCAAGAGCGGAGATCTAC
GAGGATTACAGAATAAATTTGGATGGATACAACCTCCAGTCTCTACCAGACGAAATTAAC
GATTTCCGGGATTTAGTGATCTACAACAAAAATGGGGGAGATTTCAAAGCCCAACCTTCA
TTTATTTGCCTCAAACAACAAGCT
>AWRI1499_g3222.t1.h1
ATGATGAATCCTGAACTACTTCCTTTGGCATATAATAAATCACAAGTAGATGACAAGGCT
TCAACCGAAAAACACAGGCAAAACAATTCTATACTTAAAAATACAGTT---GGAACAAAA
TATATAAATTCGGCACATGCGAATATAACTGATACTAAAGCCATTAGAAATGGACTTCCT
GATGACACCGGAAAACCATTTTTTCTGGATTCAGAACTTTCTTCGGAACTGAATTCTTTA
CCTTATAGCTCATCATCATGCTCTGGCTCCAAGCTTCTACTTTGCATAAATCAAACGGAG
AACAGATCACATCCAATTCTAGAATCAAGTTCCGAATCAGATATCGTGTTGAAAAGTTCT
CCTTCCTTTTCTAATATTCCAAGCTCACCTTTCATGGAAGCTGAAATTAGCAATGAGAAT
ACCGATAATGAAAGCTGTCAATTAGATAATGCCCAATGTAtTTCCTCATTCACCTCAATT
TCTATTGCTAGGTCTAGAAATTCAGAACCAGAGGTTCAATCTGTGAAAAAGCATGTTGCA
AAGGCTCTTTTAAGGAATAGTTCATCATTATCCGACCAGCAACCACAAAAAAAGAGGCAG
AGAAAATCAAAATTTAAGGATCATAGGGGATCGAGTAGCAGCACATGTGAATTTGCACTG
GATAGAGAAGGTAAAGTGTATGGAATTAAATTGGCACATGACGCATTTCCTAAAGGATAC
AGTCGCAAAATATACGAAGACCCAACTTTTTTTGTGGTTCAGAATAGCAAGGAAATAAAT
AACAGAGCAAGAGACATTATTCTCAACTCTTTTGATAGAGATCCAAGAGCGGAAATCTAC
GAGGATTACAGAATAAATTTGGATGGATACAACCTCCAGTCTCTACCAGACGAAATTAAC
GATTTCCGGGATTTGGTGATCTACAACAAAAATGGGTGAGATTTCAAAGCCCAACCTTCA
TTTATTTGCCTCAAACAACAAGCT
>AWRI1608_g3222.t1.h1
atgatgaatcctgaactacttcctttggcatataataaatcacaagtagatgacaTggct
tcaaccgaaaaGcacagAcCaaacaCttctatacttaaaaatacagttgttggaacGaaa
CatataaattcggcacaTgcgaatataaTtgatacAaaTgctgttagaaatggacttcct
gacgacaccggaaaaccattttatatggattcagaactttcctcggaactgaattcttta
ccttatagctcatcatcctgctctggctccaagcttcaactttgtataaatcaaacggag
aacagatcaCatccaattttaaaatcaagTccCgaatcagatatcgtgttgaaaagttct
ccttccttttctaatattccaagctcacctttcatggatgatgaattcagcaatgagaat
accgataatgaaagctgtcaattagatGatGcccaatgtatttcctcatTTacctcaatt
tctattgctaggtctagaaattcagaaccagaggttcaatctgtgaaaaagcatgttgca
aagActctCttaaggaatagttcatcattatccgaTcaGcaaccacaaaaaaagaggcag
agaaaatcaaaatttaaggGtcaTaggggatGgagtagcaAcAcatgtgaatttgcactg
gatagagaaggtaaagtgtatggGattaaattggTacatgacgcatttcctaaaggatac
aGCcCcaGaatGtacgaagacccaactttttttgtggttcagaatagTaaggaGataaat
aGcagagcaagagaTattattctcaactcttttgatagagatccaagagcggaGatctac
gaggattacagaataaatttggatggatacaacctccagtctctaccagacgaaattaaC
gatttccgggatttAgtgatctacaacaaaaa-gggGgagatttcaaagcccaaccttca
tttatttgcctcaaacaacaagct
>AWRI1608_g3222.t1.h2
atgatgaatcctgaactacttcctttggcatataataaatcacaagtagatgacaTggct
tcaaccgaaaaGcacagAcCaaacaCttctatacCtaaaaatacagttgttggaacGaaa
CatataaattcggcacaTgcAaatataaTtgatacTaaggctgttagaaatggacttcct
gacgacaccggaaaaccattttatatggattcagaactttcctcggaactgaattcttta
ccttatagctcatcatcAtgctctggctccaagcttcaactttgtataaatcaaacggag
aacagatcaCatccaattttaaaatcaagccccgaatcagatatcgtgttgaaaagttct
ccttccttttctaatattccaagctcacctttcatggatgatgaattcagcaatgagaat
accgataatgaaagctgtcaattagatGatGcccaatgtatttcctcatTTacctcaatt
tctattgctaggtctagaaattcagaaccagaggttcaatctgtgaaaaagcatgttgca
aagActctCttaaggaatagttcatcattatccgaTcaGcaaccacaaaaaaaAaggcag
agaaaatcaaaatttaaggGtcaCaggggatCgagtagcaAcGcatgtgaatttgcactg
gatagagaaggtaaagtTtatggAattaaattggTacatgacgcatttcctaaaggatac
aGtcCcaGaatGtacgaagacccaactttttttgtggttcagaatagTaaggaGataaat
aGTagagcaagagaTattattctcaactcttttgatagagatccaagagcggaGatctac
gaggattacagaataaatttggatggatacaacctccagtctctaccagacgaaattaaC
gatttccgggatttAgtgatctacaacaaaaa-gggGgagatttcaaagcccaaccttca
tttatttgcctcaaacaacaagct
>AWRI1608_g3222.t1.h3
atgatgaatcctgaactacttcctttggcatataataaatcacaagtagatgacaTggcC
tcaaccgaaaaGcacagGcAaaacaCttctatacttaaaaatacagCG---ggaacAaaa
CatataaattcggcacaTgcgaatataaCtgatacTaaggctAttagaaatggacttcct
gacgacaccggaaaacGattCtatCtggattcagaactttcctcggaactgaattcttta
ccttatagctcatcatcAtgctctggGtccaagcttcaactttgCataaatcaaacggag
aacagatcaCatccaattCtaaaatcaagTTTCGaaAcagatatcgtgttgaaaagttct
ccAtccttttctaatattccaagctcacctttcatggaAgCtgaattcagcaatgagaat
accgataatgaaagctgtcaattagatGaCGcccaatgtatttcctcatTCacctcaatt
tctattgctaggtctagaaattcagaaccagaggttcaatAtgtgaaaaagcatgCtgca
aagActctTttaaggaatagttcatcattatcTgaTcaGcaaccacaaaaaaagaggcag
agaaaatcaaaatttaaggAtcaTaggggatCgagtagcaAcAcatgtgaatttgcactg
gatagagaaggtaaTgtgtatggAattaaattggCacatgacgcatttcctaaaggatac
CAtcCcaGaatGtacgaagacccCactttttttgtggttcagaatagCaaggaGataaat
aAcagagcaagagaTattattctcaactcttttgatagagatccaagagcggaAatAtac
gaggattacagaataaatttggatggatacaacctccagtctctaccagacgaaattaaC
gatttccgggatttGgtgatctacaacaaaaa-gggGgagatttcGaagcccaacAttca
tttatttgcctcaaacaacaaAct
>AWRI1614_g3222.t1.h1
atgatgaatcctgaactacttcctttggcatataataaatcacaagtagatgacaTggct
tcaaccgaaaaGcacagAcCaaacaCttctatacCtaaaaatacagttgttggaacGaaa
CatataaattcggcacaTgcAaatataaTtgatacTaaggctgttagaaatggacttcct
gacgacaccggaaaaccattttatatggattcagaactttcctcggaactgaattcttta
ccttatagctcatcatcAtgctctggctccaagcttcaactttgtataaatcaaacggag
aacagatcaCatccaattttaaaatcaagccccgaatcagatatcgtgttgaaaagttct
ccttccttttctaatattccaagctcacctttcatggatgatgaattcagcaatgagaat
accgataatgaaagctgtcaattagatGatGcccaatgtatttcctcatTTacctcaatt
tctattgctaggtctagaaattcagaaccagaggttcaatctgtgaaaaagcatgttgca
aagActctCttaaggaatagttcatcattatccgaTcaGcaaccacaaaaaaaAaggcag
agaaaatcaaaatttaaggGtcaCaggggatCgagtagcaAcGcatgtgaatttgcactg
gatagagaaggtaaagtTtatggAattaaattggTacatgacgcatttcctaaaggatac
agtcCcaGaatGtacgaagacccaactttttttgtggttcagaatagTaaggaGataaat
aGTagagcaagagaTattattctcaactcttttgatagagatccaagagcggaGatctac
gaggattacagaataaatttggatggatacaacctccagtctctaccagacgaaattaaC
gatttccgggatttAgtgatctacaacaaaaa-gggGgagatttcaaagcccaaccttca
tttatttgcctcaaacaacaagct
>AWRI1613_g3222.t1.h2
atgatgaatcctgaactacttcctttggcatataataaatcacaagtagatgacaTggct
tcaaccgaaaaGcacagAcCaaacaCttctatacttaaaaatacagttgttggaacGaaa
CatataaattcggcacaTgcgaatataaTtgatacAaaTgctgttagaaatggacttcct
gacgacaccggaaaaccattttatatggattcagaactttcctcggaactgaattcttta
ccttatagctcatcatcctgctctggctccaagcttcaactttgtataaatcaaacggag
aacagatcaCatccaattttaaaatcaagTccCgaatcagatatcgtgttgaaaagttct
ccttccttttctaatattccaagctcacctttcatggatgatgaattcagcaatgagaat
accgataatgaaagctgtcaattagatGatGcccaatgtatttcctcatTTacctcaatt
tctattgctGggtctagaaattcagaaccagaggttcaatctgtgaaaaagcatgttgca
aagActctCttaaggaatagttcatcattatccgaTcaGcaaccacaaaaaaagaggcag
agaaaatcaaaatttaaggGtcaTaggggatGgagtagcaAcAcatgtgaatttgcactg
gatagagaaggtaaagtGtatggGattaaattggTacatgacgcatttcctaaaggatac
agCcCcaGaatGtacgaagacccaactttttttgtggttcagaatagTaaggaGataaat
aGcagagcaagagaTattattctcaactcttttgatagagatccaagagcggaGatctac
gaggattacagaataaatttggatggatacaacctccagtctctaccagacgaaattaaC
gatttccgggatttAgtgatctacaacaaaaa-gggGgagatttcaaagcccaaccttca
tttatttgcctcaaacaacaagct
>AWRI1499_g4264.t1.h1
ATGTTTAGATTTGTCCGGCTGATTAGATTGACCAGAGCTACTTCTCCAGTCAGGCTAGAT
AGTGTGAGATTACTTTCCGCAAACAGCACTACTGCTTATGATGAGGTGATGAAGGTTTTG
AGAACAGACCTTAAACAAAGTATTAGAATGAAAGCAGACCCTTTGGAAAAGAATGTTATT
AGGAGTATATTGACCGAAGTTAAAAATATGGAGATTGCTACAAGAGGAGAGCTTCACGAT
GAGTTCCAATTGGCAGACTTACTTAACAAGATGATTAAGGAGAGAAATGCTTCTGCAGCC
GAGTATATGAAGGAAGGATCACCAGACAGATTTCAGCAGGTTGGTTTAAATGAATTAAGG
GAGGCTGATTTTCTCACAAGTTACCTGAAAAGACTACCTGTTGCTTCGGACAAGGAAGTT
GATGAACATGTCACAAAGCTGGCCGAAATTTTGAAGAGCGAAGGTGAGTTGAATAGTAAA
GAAGATTTGTTTCAAGAAGATTCCTTGGAAAAACTG
>AWRI1499_g4264.t1.h2
ATGTTTAGATTTGTTCGTCTAATTGGATTGACCGGAGCTACTTCTCCAGTCAGGCTAGGT
AGTGTGAGATTACTTTCCATAAACAGCACTACTGCTTATGATGAGGTGATGAAGGTTTTG
AGATCAGACTTAAAACAAAGTATTAGAATGAAAGCAGATCCTTTGGAAAAAAATGTTATT
AGAAGTATATTGACCGAAGTGAAAAATATGGAGATCGCTACAAGAGGAGAACTTCACGAT
GAGTTCCAATTGGCAGACTTACTTGACAAAATGATTAAGGAGAGAAATGCTTCTGCAGCC
GAGTACATGAAAGAAGGATCACCAGACAGATTTCAGCAGGTTGGTTTAAATGAATTGAGG
GAAGCTGATTTTCTCACAAGTTACCTGAAAAGATTACCTGTTGCGTCGGACAAGGAAGTT
GATGAACATGTCACAAAGTTGGCCGAGACTTTGAAGAGCGAAGGTGAGTTGAATAGTAAA
GAAGATTTGTTTCAAGAAGATTCCTTGGAAAAACTG
>AWRI1608_g4264.t1.h1
atgtttagatttgtTcgTctAattGgattgaccGgagctacttctccagtcaggctagGt
agtgtgagattactttccATaaacagcactactgcttatgatgaggtgatgaaggttttg
agaTcagacTtAaaacaaagtattagaatgaaagcagaTcctttggaaaaAaatgttatt
agAagtatattgaccgaagtGaaaaatatggagatCgctacaagaggagaActtcacgat
gagttccaattggcagacttacttGacaaAatgattaaggagagaaatgcttctgcagcc
gagtaCatgaaAgaaggatcaccagacagatttcagcaggttggtttaaatgaattGagg
gaAgctgattttctcacaagttacctgaaaagaTtacctgttgcGtcggacaaggaagtt
gatgaacatgtcacaaagTtggccgaGaCtttgaagagcgaaggtgagttgaatagtaaa
gaagatttgtttcaagaagattccttggaaaaactg
>AWRI1608_g4264.t1.h2
atgtttagatttgtCcgGctGattAgattgaccGgagTtacttctccagtcGggctagGt
agtgtgagattactttccGCaaacagcactactgcttatgatgaggtgatgaaggttttg
agaAcagacCtTaaacaaagtattagaatgaaagcagaTcctttggaaaaAaatgttatt
agGagtatattgaccgaagtTaaaaatatggagatTgctacaagaggagaGcttcacgat
gagttccaattggcagacttacttAacaaGatgattaaggagagaaatgcttctgcCgcT
gagtaTatgaaAgaaggatcaccagacagatttcagcaggttggtttaaatgaattGagg
gaAgcCgattttctcacaagttaTctgaaaaAaAtacctgttgcTtcggacaaggaagtt
gatgaacatgtcacaaagTtggccgaGaCtttgaagagcgaaggtgagttgaatagtaaa
gaagatttgtttcaaAaagattccttggaaaaactg
>AWRI1613_g4264.t1
atgtttagatttgtTcgTctAattGgattgaccGgagctacttctccagtcaggctagGt
agtgtgagattactttccATaaacagcactactgcttatgatgaggtgatgaaggttttg
agaTcagacTtAaaacaaagtattagaatgaaagcagaTcctttggaaaaAaatgttatt
agAagtatattgaccgaagtGaaaaatatggagatCgctacaagaggagaActtcacgat
gagttccaattggcagacttacttGacaaAatgattaaggagagaaatgcttctgcagcc
gagtaCatgaaAgaaggatcaccagacagatttcagcaggttggtttaaatgaattGagg
gaAgctgattttctcacaagttacctgaaaagaTtacctgttgcGtcggacaaggaagtt
gatgaacatgtcacaaagTtggccgaGaCtttgaagagcgaaggtgagttgaatagtaaa
gaagatttgtttcaagaagattccttggaaaaactg
>AWRI1499_YER090
AGCTTTGGAATACCGGGAAGATCAGCCTGCCGAATATCTTTCAGCTCTTTTTCAAGAACW
GTAAGAGGATCAACCTCTTTTYCCTGCAAGCGGACCGGTCACAAYGATTTTCCGGGGATT
GACACCCATAAACGAGAATCTGTCAACTTGCTCRCTGTTTGTGGTACTTTCAAACAAGAA
GGAAGGMGTTCTTTTCACCGTTTTGTCACCAGGTCTTGCCAATTTAAGGTAGGCCAAATG
TGGAGATAGATAYTTCAGTGGAAAAATAACTGTACACCGGGTAGAGGTTAGGCACCTCAT
CCTTTTTGAACGAGGCTCTRTCTGCCTCTATTTTCTCATAGAGCTTTTCAAATGAAGGTT
GAATAGGATACTGGAGGGTGATACTGTTAGTATTTGTCTAMATATCAACTATGACTCAAA
ATCATCTKCTCTGTTTCAGGRCCGGRATCTCAATGYTGRRTAATCGAGAGGGCGTATTGA
AMAYAGCCRAAGCAACAAATATACTTACACTCATGWCTTGTCAAACTCCYGCAATTGAAA
A
>AWRI1499_YER090_h1
AGCTTTGGAATACCGGGAAGATCAGCCTGCCGAATATCTTTCAGCTCTTTTTCAAGAACA
GTAAGAGGATCAACCTCTTTT-CCTGCAAGCGGACCGGTCACAACGATTTTCCGGGGATT
GACACCCATAAACGAGAATCTGTCAACTTGCTCACTGTTTGTGGTACTTTCAAACAAGAA
GGAAGGAGTTCTTTTCACCGTTTTGTCACCAGGTCTTGCCAATTTAAGGTAGGCCAAATG
TGGAGATAGATA-TTCAGTGGAAAAATAACTGTACACCGGGTAGAGGTTAGGCACCTCAT
CCTTTTTGAACGAGGCTCTATCTGCCTCTATTTTCTCATAGAGCTTTTCAAATGAAGGTT
GAATAGGATACTGGAGGGTGATACTGTTAGTATTTGTCTACATATCAACTATGACTCAAA
ATCATCTTCTCTGTTTCAGGGCCGGGATCTCAATGCTGGATAATCGAGAGGGCGTATTGA
ACACAGCCAAAGCAACAAATATACTTACACTCATGACTTGTCAAACTCCTGCAATTGAAA
A
>AWRI1499_YER090_h2
AGCTTTGGAATACCGGGAAGATCAGCCTGCCGAATATCTTTCAGCTCTTTTTCAAGAACA
GTAAGAGGATCAACCTCTTTT-CCTGCAAGCGGACCGGTCACAACGATTTTCCGGGGATT
GACACCCATAAACGAGAATCTGTCAACTTGCTCACTGTTTGTGGTACTTTCAAACAAGAA
GGAAGGAGTTCTTTTCACCGTTTTGTCACCAGGTCTTGCCAATTTAAGGTAGGCCAAATG
TGGAGATAGATA-TTCAGTGGAAAAATAACTGTACACCGGGTAGAGGTTAGGCACCTCAT
CCTTTTTGAACGAGGCTCTATCTGCCTCTATTTTCTCATAGAGCTTTTCAAATGAAGGTT
GAATAGGATACTGGAGGGTGATACTGTTAGTATTTGTCTAAATATCAACTATGACTCAAA
ATCATCTGCTCTGTTTCAGGACCGGGATCTCAATGCTGAGTAATCGAGAGGGCGTATTGA
AAATAGCCGAAGCAACAAATATACTTACACTCATGACTTGTCAAACTCCCGCAATTGAAA
A
>AWRI1499_YER090_h3
AGCTTTGGAATACCGGGAAGATCAGCCTGCCGAATATCTTTCAGCTCTTTTTCAAGAACT
GTAAGAGGATCAACCTCTTTT-CCTGCAAGCGGACCGGTCACAATGATTTTCCGGGGATT
GACACCCATAAACGAGAATCTGTCAACTTGCTCGCTGTTTGTGGTACTTTCAAACAAGAA
GGAAGGCGTTCTTTTCACCGTTTTGTCACCAGGTCTTGCCAATTTAAGGTAGGCCAAATG
TGGAGATAGATA-CTCAGTGGAAAAATAACTGTACACCGGGTAGAGGTTAGGCACCTCAT
CCTTTTTGAACGAGGCTCTGTCTGCCTCTATTTTCTCATAGAGCTTTTCAAATGAAGGTT
GAATAGGATACTGGAGGGTGATACTGTTAGTATTTGTCTACATATCAACTATGACTCAAA
ATCATCTTCTCTGTTTCAGGGCCGGAATCTCAATGTTGGGTAATCGAGAGGGCGTATTGA
ACACAGCCAAAGCAACAAATATACTTACACTCATGTCTTGTCAAACTCCTGCAATTGAAA
A
>AWRI1608_YER090_h1
AGCTTTGGAATACCGGGAAGATCAGCCTGCCGAATATCTTTCAGCTCTTTTTCAAGAACA
GTAAGAGGATCAACCTCTTTT-CCTGCAAGCGGACCGGTCACAATGATTTTCCGGGGATT
GACACCCATAAACGAGAATCTGTCAACTTGCTCGCTGTTTGTGGTACTTTCAAACAAGAA
GGAAGGAGTTCTTTTCACCGTTTTGTCACCAGGTCTTGCCAATTTAAGGTAGGCCAAATG
TGGAGATAGATA-TTCAGTGGAAAAATAACTGTACACCGGGTAGAGGTTAGGCACCTCAT
CCTTTTTGAACGAGGCTCTATCTGCCTCTATTTTCTCATAGAGCTTTTCAAATGAAGGTT
GAATAGGATACTGGAGGGTGATACTGTTAGTATTTGTCTAAATATCAACTATGACTCAAA
ATCATCTGCTCGGTTTCAGGGCCCAGATCTCAATGTTGGGTAATCGAGAGGGCGTATTGA
ACACAGCCAAAGCAACAAATATACTTACACTCATGACTTGTCAAACTCCTGCAATTAAAA
A
>AWRI1608_YER090_h2
AGCTTTGGAATACCGGGAAGATCAGCCTGCCGAATATCTTTCAGCTCTTTTTCAAGAACA
GTAAGAGGATCAACCTCTTTT-CCTGCAAGCGGACCGGTCACAATGATTTTCCGGGGATT
GACACCCATAAACGAGAATCTGTCAACTTGCTCGCTGTTTGTGGTACTTTCAAACAAGAA
GGAAGGAGTTCTTTTCACCGTTTTGTCACCAGGTCTTGCCAATTTAAGGTAGGCCAAATG
TGGAGATAGATA-TTCAGTGGAAAAATAACTGTACACCGGGTAGAGGTTAGGCACCTCAT
CCTTTTTGAACGAGGCTCTATCTGCCTCTATTTTCTCATAGAGCTTTTCAAATGAAGGTT
GAATAGGATACTGGAGGGTGATACTGTTAGTATTTGTCTACATATCAACTATGACTCAAA
ATCATCTTCTCTGTTTCAGGGCCGGAATCTCAATGTTGGGTAATCGAGAGGGCGTATTGA
ACACAGCCAAAGCAACAAATATACTTACACTCATGTCTTGTCAAACTCCTGCAATTGAAA
A
>AWRI1608_YER090_h3
AGCTTTGGAATACCTGGAAGATCAGCCTGCCGAATATCTTTCAGCTCTTTTTCAAGAACT
GTAAGAGGATCAACCTCTTTT-CCTGCAAGCGGACCGGTCACAACGATTTTCCGGGGATT
GACACCCATAAACGAGAATCTGTCAACTTGCTCGCTGTTTGTGGTACTTTCAAACAAAAA
GGAAGGTGTTCTTTTCACCGTTTTGTCACCAGGTCTTGCCAATTTAAGGTAGGCCAAATG
TGGAGATAGGTA-CTCAGTGGAAAAATAACTGTACACCGGGTAGAGGTTAGGCACCTCAT
CCTTTTTGAACGAGGCTCTATCTGCCTCTATCTTCTCATAGAGCTTTTCAAATGAAGGTT
GAATAGGATACTGGAGGGTGATACTGTTAGTATTTGTCTAAATATCAACTATGACTCAAA
ATCATCTGATCTGTTTCAGGACGGGGATCTCAATGCTGGGTAATCGAGATGGCGTATTGA
AAATAGCCGAAGCAACAAATATACTTACACTCATGACTTGTCAAACTCCTGCAATTGAAA
A
>AWRI1613_YER090_h1
AGCTTTGGAATACCGGGAAGATCAGCCTGCCGAATATCTTTCAGCTCTTTTTCAAGAACA
GTAAGAGGATCAACCTCTTTT-CCTGCAAGCGGACCGGTCACAATGATTTTCCGGGGATT
GACACCCATAAACGAGAATCTGTCAACTTGCTCGCTGTTTGTGGTACTTTCAAACAAGAA
GGAAGGAGTTCTTTTCACCGTTTTGTCACCAGGTCTTGCCAATTTAAGGTAGGCCAAATG
TGGAGATAGATA-TTCAGTGGAAAAATAACTGTACACCGGGTAGAGGTTAGGCACCTCAT
CCTTTTTGAACGAGGCTCTATCTGCCTCTATTTTCTCATAGAGCTTTTCAAATGAAGGTT
GAATAGGATACTGGAGGGTGATACTGTTAGTATTTGTCTAAATATCAACTATGACTCAAA
ATCATCTGCTCTGTTTCAGGGCCCAGATCTCAATGTTGGGTAATCGAGAAAGCGTATTGA
ACACAGCCAAAGCAACAAATATACTTACACTCATGTCTTGTCAAACTCCTGCAATTGAAA
A
>AWRI1613_YER090_h2
AGCTTTGGAATACCGGGAAGATCAGCCTGCCGAATATCTTTCAGCTCTTTTTCAAGAACA
GTAAGAGGATCAACCTCTTTT-CCTGCAAGCGGACCGGTCACAATGATTTTCCGGGGATT
GACACCCATAAACGAGAATCTGTCAACTTGCTCGCTGTTTGTGGTACTTTCAAACAAGAA
GGAAGGAGTTCTTTTCACCGTTTTGTCACCAGGTCTTGCCAATTTAAGGTAGGCCAAATG
TGGAGATAGATA-TTCAGTGGAAAAATAACTGTACACCGGGTAGAGGTTAGGCACCTCAT
CCTTTTTGAACGAGGCTCTATCTGCCTCTATTTTCTCATAGAGCTTTTCAAATGAAGGTT
GAATAGGATACTGGAGGGTGATACTGTTAGTATTTGTCTAAATATCAACTATGACTCAAA
ATCATCTGCTCTGTTTCAGGGCCCAGATCTCAATGTTGGGTAATCGAGAGGGCGTATTGA
ACACAGCCAAAGCAACAAATATACTTACACTCATGACTTGTCAAACTCCTGCAATTAAAA
A
>CBS2499_YER090_h1
AGCTTTGGAATACCGGGAAGATCAGCCTGCCGAATATCTTTCAGCTCTTTTTCAAGAACA
GTAAGAGGATCAACCTCTTTT-CCTGCAAGCGGACCGGTCACAATGATTTTCCGGGGATT
GACACCCATAAACGAGAATCTGTCAACTTGCTCGCTGTTTGTGGTACTTTCAAACAAGAA
GGAAGGAGTTCTTTTCACCGTTTTGTCACCAGGTCTTGCCAATTTAAGGTAGGCCAAATG
TGGAGATAGATA-TTCAGTGGAAAAATAACTGTACACCGGGTAGAGGTTAGGCACCTCAT
CCTTTTTGAACGAGGCTCTATCTGCCTCTATTTTCTCATAGAGCTTTTCAAATGAAGGTT
GAATAGGATACTGGAGGGTGATACTGTTAGTATTTGTCTAAATATCAACTATGACTCAAA
ATCATCTGCTCTGTTTCAGGGCCCAGATCTCAATGTTGGGTAATCGAGAAAGCGTATTGA
ACACAGCCAAAGCAACAAATATACTTACACTCATGTCTTGTCAAACTCCTGCAATTGAAA
A
>CBS2499_YER090_h2
AGCTTTGGAATACCGGGAAGATCAGCCTGCCGAATATCTTTCAGCTCTTTTTCAAGAACA
GTAAGAGGATCAACCTCTTTT-CCTGCAAGCGGACCGGTCACAATGATTTTCCGGGGATT
GACACCCATAAACGAGAATCTGTCAACTTGCTCGCTGTTTGTGGTACTTTCAAACAAGAA
GGAAGGAGTTCTTTTCACCGTTTTGTCACCAGGTCTTGCCAATTTAAGGTAGGCCAAATG
TGGAGATAGATA-TTCAGTGGAAAAATAACTGTACACCGGGTAGAGGTTAGGCACCTCAT
CCTTTTTGAACGAGGCTCTATCTGCCTCTATTTTCTCATAGAGCTTTTCAAATGAAGGTT
GAATAGGATACTGGAGGGTGATACTGTTAGTATTTGTCTAAATATCAACTATGACTCAAA
ATCATCTGCTCTGTTTCAGGGCCCAGATCTCAATGTTGGGTAATCGAGAGGGCGTATTGA
ACACAGCCAAAGCAACAAATATACTTACACTCATGACTTGTCAAACTCCTGCAATTAAAA
A
>AWRI1499_YDR513
AGAATTTCCACCTTCTCTCTAGAAGATTCACTATATAAACAACGGCAATATGGGAAAATC
GGAATTCCCRCCGCACATCGAGTATGCTGAYAGTTGCTAAAGCAAAGTTCACGAGCGCYT
RATTTTGAGCTTGTTAATAACAGAATGTGATATGATATTGCCGCTTGTATTAGTAGTAGT
AGTCTGCTATTAGTAATAGGCGGATGTCGAGAACTTCAAAAAAGTAATTTATTCATTTTT
TTTAGGAAACCCGCGAATGAATGCAAAAAATCGCTAAACTATATAAAGAGGGCAACCGCC
AGAATAATTGTCGTACCTCTTATCGTCGACTTCTAATCGTATTCATATCACCTTCYAACA
AGCTCTGTTGTCTATTTTTTTAAAATTAGAACAAGGAACATCAAACATCAGATATCTGGT
GATTTTCAAACTGTTTTCCGCACTTAGGAGATATTTATTCACGTCAGCTAAAAGAATGTC
TGCRAGAAACCGCMAAAAAAAATCGATAACCTTATCGCAAGCAACAAGGTGTTTGTTG
>AWRI1499_YDR513_h1
AGAATTTCCACCTTCTCTCTAGAAGATTCACTATATAAACAACGGCAATATGGGAAAATC
GGAATTCCCGCCGCACATCGAGTATGCTGACAGTTGCTAAAGCAAAGTTCACGAGCGCCT
GATTTTGAGCTTGTTAATAACAGAATGTGATATGATATTGCCGCTTGTATTAGTAGTAGT
AGTCTGCTATTAGTAATAGGCGGATGTCGAGAACTTCAAAAAAGTAATTTATTCATTTTT
TTTAGGAAACCCGCGAATGAATGCAAAAAATCGCTAAACTATATAAAGAGGGCAACCGCC
AGAATAATTGTCGTACCTCTTATCGTCGACTTCTAATCGTATTCATATCATCTTTCAACA
AGCCCTGTTGTCTATTTTTTT--AATTAGAACAAGGAACATCAAACATCAGATATCTGGT
GATTTTCAAACTGTTTTCCGCACTTAGGAGATATTTATTCACGTCAGCTAAAAGAATGTC
TGC-AGAAACCGC-AAAAAAAATCGATAACCTTATCGCAAGCAACAAGGTGTTTGTTG
>AWRI1499_YDR513_h2
AGAATTTCCACCTTCTCTCTAGAAGATTCACTATATAAACAACGGCAATATGGGAAAATC
GGAATTCCCGCCGCACATCGAGTATGCTGACAGTTGCTAAAGCAAAGTTCACGAGCGCCT
GATTTTGAGCTTGTTAATAACAGAATGTGATATGATATTGCCGCTTGTATTAGTAGTAGT
AGTCTGCTATTAGTAATAGGCGGATGTCGAGAACTTCAAAAAAGTAATTTATTCATTTTT
TTTAGGAAACCCGCGAATGAATGCAAAAAATCGCTAAACTATATAAAGAGGGCAACCGCC
AGAATAATTGTCGTACCTCTTATCGTCGACTTCTAATCGTATTCATATCATCTTTCAACA
AGCCCTGTTGTCTATTTTTTT--AATTAGAACAAGGAACATCAAACATCAGATATCTGGT
GATTTTCAAACTGTTTTCCGCACTTAGGAGATATTTATTCACGTCAGCTAAAAGAATGTC
TGC-AGAAACCGC-AAAAAAAATCGATAACCTTATCGCAAGCAACAAGGTGTTTGTTG
>AWRI1499_YDR513_h3
AGAATTTCCACCTTCTCTCTAGAAGATTCACTATATAAACAACGGCAATATGGGAAAATC
GGAATTCCCACCGCACATCGAGTATGCTGATAGTTGCTAAAGCAAAGTTCACGAGCGCTT
AATTTTGAGCTTGTTAATAACAGAATGTGATATGATATTGCCGCTTGTATTAGTAGTAGT
AGTCTGCTATTAGTAATAGGCGGATGTCGAGAACTTCAAAAAAGTAATTTATTCATTTTT
TTTAGGAAACCCGCGAATGAATGCAAAAAATCGCTAAACTATATAAAGAGGGCAACCGCC
AGAATAATTGTCGTACCTCTTATCGTCGACTTCTAATCGTATTCATATCACCTTCCAACA
AGCTCTGTTGTCTATTTTTTTAAAATTAGAACAAGGAACATCAAACATCAGATATCTGGT
GATTTTCAAACTGTTTTCCGCACTTAGGAGATATTTATTCACGTCAGCTAAAAGAATGTC
TGC-AGAAACCGC-AAAAAAAATCGATAACCTTATCGCAAGCAACAAGGTGTTTGTTG
>AWRI1608_YDR513_h1
AGAATTTCCACCTTCTCTCTAGAAGATTCACTATATAAACAACGGCAATATGGGAAAATC
GGAATTCCCACCGCACATCGAGTATGCTGATAGTTGCTAAAGCAAAGTTCACGAGCGCTT
AATTTTGAGCTTGTTAATAACAGGATGTGATATGATATTATCGCTTGTATTGGTAGTAGT
AGTCCGTTATTAGTAATAGGCGGATGTCGAGAACTTCAGAAAAGTAATTTATTCATTTTT
TTTAGGAAACCCGCGAATAAATGCAAAAAATCGCTAAACTATATAAAGAGGGCAACCGCC
AGGATAATTGTTGTACCTCTTATCGTCGACTTTTAATCGTATTCATATCATCTTTCAACA
AGCCCTGTTGTCTATTTTTTT--AATTAGAACAAGAAACATCAAACATCAGATATCTGGT
GATTTTCAAACTGTTCTCCGCACTTAGGAGGTATTTATTCACGTCAGCTAAAAGAATGTC
TGC-AGAAACCGC-AAAAAAAATCGATAACCTTATTGCAAGAAACAAGGTGTTTGTTG
>AWRI1608_YDR513_h2
AGAATTTCCACCTTCTCTCTAGAAGATTCACTATATAAACAACGGCAATATGGGAAAATC
GGAATTCCCGCCGCACATCGAGTATGCTGATAGTTGCTAAAGCAAAGTTCACGAGTGCTT
GATTTTGAGCTTGTTAATAACAGGATGTGATATGATATTGTCGCTTGTATTGGTAGTAGT
AGTCCGTTATTAGTAATAGGCGGATGTCGAGAACTTCAGAAAAGTAATTTATTGATTTTT
TTTAGGAAACCCGCGAATAAATGCAAAAAATCGCTAAACTATATAAAGAGGGCAACCGCC
AGGATAATTGTTGTACCTCTTATCGTCGACTTTTAATCGTATTCATATCATCTTTCAACA
AGCCCTGTTGTCTATTTTTTT--AATTAGAACAAGAAACATCAAACATCAGATATCTGGT
GATTTTCAAACTGTTCTCCGCACTTAGGAGATATTTATTCACGTCAGCTAAAAGAATGTC
TGC-AGAAACCGC-AAAAAAAATCGATAACCTTATCGCAAGAAACAAGGTGTTTGTTG
>AWRI1608_YDR513_h3
AGAATTTCCACCTTTTCTCTAAAAGATTCACTATATAAACAACGGCAATATGGGAAAATC
GGAATTCCCGCCCGACATCGAGTATGCTGACAGTTGCTAAAGCGAAGTTCACGAGCGCTT
GATTTTGAGCTTGTTAATAACAGAATGTGATATGATATTGTCGCTTGTATTAGTAGTAGC
AGTCTGTTATTAGTAATAGGCGGATGTCGAGAACTTCAAAAAAGTAATTTATTCATTTTT
TTTAGGAAACCCGCGAATAAATGCAAAAAATCACTAAACTATATAAAGAGGGCAACCGCC
AGGATAATTATCATACCTCTTATCATCGACTTTTAATCGTATTCATATCATCTTTCAACA
AGCCCTGTTGTCTATTTTTTT--AATTAGAACAAGGAACATCAAACATCAGATATCTGGT
GATTTTCAAACTGTTCTCCGCACTTAGGAGGTATTTATTCACGTCAGCTAAAAGAATGTC
TGC-AGAAACCGC-AAAAAAAATCGATAACCTTATTGCAAGAAACAAGGTGTTTGTTG
>AWRI1613_YDR513_h1
AGAATTTCCACCTTCTCTCTAGAAGATTCACTATATAAACAACGGCAATATGGGAAAATC
GGAATTCCCGCCGCACATCGAGTATGCTGATAGTTGCTAAAGCAAAGTTCACGAGCGCTT
AATTTTGAGCTTGTTAATAACAGGATGTGATATGATATTGTCTCTTGTATTGGTAGCAGT
AGTCCGTTATTAGTAATAGGCGGATGTCGAGAACTTGAGAAAAGTAATTTATTCATTTTT
TTTTGGAAACCCGCGAATAAATGCAAAAAATCGCTAAACTATATAAAGAGGGCAACCGCC
AGGATAATTGTCGTATCCCTTATCGTCGACTTTTATTCGTATTCATATCATCTTTCAACA
AGCCCTGTTGTCTATTTTTTT--AAGTAGAACAAGGAACATCAAACATCAGATATCTGGT
GATTTTCAAACTGTTCTCCGCACTTAGGAGGTATTTATTCACGTCAGCTAAAAGAATGTC
TGC-AGAAACCGC-AAAAAAAATCGATAACCTTATCGCAAGAAACAAGGTGTTTGTTG
>AWRI1613_YDR513_h2
AGAATTTCCACCTTCTCTCTAGAAGATTCACTATATAAACAACGGCAATATGGGAAAATC
GGAATTCCCGCCGCACATCGAGTATGCTGACAGTTGCTAAAGCAAAGTTTACGAGCGCTT
GATTTTGAGCTTGTTAATAACAGAATGTGATATGATATTGTCGCTTGTATTGGCAGTAGT
AGTCCGTTATTAGTAATAGGCGGATGTCGAGAACTTCAGAAAAGTAATTTATTGATTTTT
TTTAGGAAACCCGCGAATAAATGCAAAAAATCGCTAAACTATATAAAGAGGGCAACCGCC
AGGATAATTGTCGTATCCCTTATCGTCGACTTTTATTCGTATTCATATCATCTTTCAACA
AGCCCTGTTGTCTATTTTTTT--AAGTAGAACAAGGAACATCAAACATCAGATATCTGGT
GATTTTCAAACTGTTCTCCGCACTTGGGAGGTATTTATTCACGTCAGCTAAAAGAATGTC
TGC-AGAAACCGC-AAAAAAAATCGATAACCTTATTGCAAGAAACAAGGTGTTTGTTG
>CBS2499_YDR513_h1
AGAATTTCCACCTTCTCTCTAGAAGATTCACTATATAAACAACGGCAATATGGGAAAATC
GGAATTCCCGCCGCACATCGAGTATGCTGATAGTTGCTAAAGCAAAGTTCACGAGCGCTT
AATTTTGAGCTTGTTAATAACAGGATGTGATATGATATTGTCTCTTGTATTGGTAGCAGT
AGTCCGTTATTAGTAATAGGCGGATGTCGAGAACTTGAGAAAAGTAATTTATTCATTTTT
TTTTGGAAACCCGCGAATAAATGCAAAAAATCGCTAAACTATATAAAGAGGGCAACCGCC
AGGATAATTGTTGTATCTCTTATCGTCGACTTTTATTAGTATTCATGTCATCTTTCAACA
AGCCCTGTTGTCTATTTTTTT--AAGTAGAACAAGGAACATCAAACATCAGATATCTGGT
GATTTTCAAACTGTTCTCCGCACTTAGGAGGTATTTATTCACGTCAGCTAAAAGAATGTC
TGC-AGAAACCGC-AAAAAAAATCGATAACCTTATCGCAAGAAACAAGGTGTTTGTTG
>CBS2499_YDR513_h2
AGAATTTCCACCTTCTCTCTAGAAGATTCACTATATAAACAACGGCAATATGGGAAAATC
GGAATTCCCGCCGCACATCGAGTATGCTGACAGTTGCTAAAGCAAAGTTTACGAGCGCTT
GATTTTGAGCTTGTTAATAACAGAATGTGATATGATATTGTCGCTTGTATTGGCAGTAGT
AGTCCGTTATTAGTAATAGGCGGATGTCGAGAACTTCAGAAAAGTAATTTATTGATTTTT
TTTAGGAAACCCGCGAATAAATGCAAAAAATCACTAAACTATATAAAGAGGGCAACCGCC
AGGATAATTGTCGTATCCCTTATCGTCGACTTTTATTCGTATTCATATCATCTTTCAACA
AGCCCTGTTGTCTATTTTTTT--AAGTAGAACAAGAAACATCAAACATCAGATATCTGGT
GATTTTCAAACTGTTCTCCGCACTTGGGAGGTATTTATTCACGTCAGCTAAAAGAATGTC
TGC-AGAAACCGC-AAAAAAAATCGATAACCTTATTGCAAGAAACAAGGTGTTTGTTG
>AWRI1499_YLR048Y
CTTTTCGGYAAACACGGARTTGGACGAMGAGCCGGACGATCTGTTCAAAATYGCAAAGTC
TTTGAACACAGGGGTGGTGGATTCGTTGCCTATTCCGGACATYAGACTCTCGTACTTGTA
GTTGTCGAGGTATCCGAGGTAGTCTGAGCCCATGGCGACGATCGGCTCTTTCAAGCTGGT
CGTTTTGTTGCCGTTGAGAAACRCAAACTTCAAAACGGCACCGGGGACAGTGTTGGCAAG
GCTGGAGGGTGCAGYGAGYGACTTTGCGGTCCAGTTGTAGACTCCAAAGTAGCTTTTATC
GCTTGTTCCGATGCCCAGATCCCCTGCAACCAAAGCCTGCTCCTTRCTGTAGAACTCGAG
GCTGTTGACCACACCTGTGAGGGTCAGACCACTCAATGCGGAGCCYAGCGAGTTGGTAGT
GAGRTTGTAGTAGGCGAGATTGTTGAATTTGGACGAGGATGATGTGAAATTTCCACCGAT
AAGGGCAKAATCGGAGGCCGGGATGCGGGAAACTGCATTCACAAGCCCGCCAGCCTCAA
>AWRI1499_YLR048Y_h1
CTTTTCGGTAAACACGGAATTGGACGAAGAGCCGGACGATCTGTTCAAAATTGCAAAGTC
TTTGAACACAGGGGTGGTGGATTCGTTGCCTATTCCGGACATCAGACTCTCGTACTTGTA
GTTGTCGAGGTATCCGAGGTAGTCTGAGCCCATGGCGACGATCGGCTCTTTCAAGCTGGT
CGTTTTGTTGCCGTTGAGAAACGCAAACTTCAAAACGGCACCGGGGACAGTGTTGGCAAG
GCTGGAGGGTGCAGTGAGCGACTTTGCGGTCCAGTTGTAGACTCCAAAGTAGCTTTTATC
GCTTGTTCCGATGCCCAGATCCCCTGCAACCAAAGCCTGCTCCTTGCTGTAGAACTCGAG
GCTGTTGACCACACCTGTGAGGGTCAGACCACTCAATGCGGAGCCCAGCGAGTTGGTAGT
GAGGTTGTAGTAGGCGAGATTGTTGAATTTGGACGAGGATGATGTGAAATTTCCACCGAT
AAGGGCATAATCGGAGGCCGGGATGCGGGAAACTGCATTCACAAGCCCGCCAGCCTCAA
>AWRI1499_YLR048Y_h2
CTTTTCGGTAAACACGGAATTGGACGAAGAGCCGGACGATCTGTTCAAAATTGCAAAGTC
TTTGAACACAGGGGTGGTGGATTCGTTGCCTATTCCGGACATCAGACTCTCGTACTTGTA
GTTGTCGAGGTATCCGAGGTAGTCTGAGCCCATGGCGACGATCGGCTCTTTCAAGCTGGT
CGTTTTGTTGCCGTTGAGAAACGCAAACTTCAAAACGGCACCGGGGACAGTGTTGGCAAG
GCTGGAGGGTGCAGTGAGCGACTTTGCGGTCCAGTTGTAGACTCCAAAGTAGCTTTTATC
GCTTGTTCCGATGCCCAGATCCCCTGCAACCAAAGCCTGCTCCTTGCTGTAGAACTCGAG
GCTGTTGACCACACCTGTGAGGGTCAGACCACTCAATGCGGAGCCCAGCGAGTTGGTAGT
GAGGTTGTAGTAGGCGAGATTGTTGAATTTGGACGAGGATGATGTGAAATTTCCACCGAT
AAGGGCAGAATCGGAGGCCGGGATGCGGGAAACTGCATTCACAAGCCCGCCAGCCTCAA
>AWRI1499_YLR048Y_h3
CTTTTCGGCAAACACGGAGTTGGACGACGAGCCGGACGATCTGTTCAAAATCGCAAAGTC
TTTGAACACAGGGGTGGTGGATTCGTTGCCTATTCCGGACATTAGACTCTCGTACTTGTA
GTTGTCGAGGTATCCGAGGTAGTCTGAGCCCATGGCGACGATCGGCTCTTTCAAGCTGGT
CGTTTTGTTGCCGTTGAGAAACACAAACTTCAAAACGGCACCGGGGACAGTGTTGGCAAG
ACTAGAGGGTGCAGCGAGTGACTTGGCGGTCCAGTTGTACACTCCAAAGTAGCTTTTTCC
GCTTGTTCCGATGCCCAGATCCCCTGCAACCAAAGCCTGCTCCTTACTGTAGAACTCGAG
GCTGTTGACCACACCTGTGAGGGTCAGACCACTCAATGCGGAGCCTAGCGAGTTGGTAGT
GAGATTGTAGTAGGCGAGATTGTTGAATTTCGACGAGGACGATGTGAAATTTCCGCCGAT
AAGGGCAGAATCGGAGGCCGGGACGCGGGAAACTGCATTCACAAGCCCGCCAGCCTCAA
>AWRI1608_YLR048Y_h1
CTTTTCGGCAAACACGGAATTTGACGAAGAGCCGGACGATCTGTTCAAAATTGCAAAGTC
TTTGAACACAGGGGTGGTGGATTCGTTGCCTATTCCGGACATCAGACTCTCGTACTTGTA
GTTGTCGAGGTATCCGAGGTAGTCTGAGCCCATGGCGACGATCGGCTCTTTCAAGCTGGT
CGTTTTGTTGCCGTTGAGAAACGCAAACTTCAAAACGGCACCGGGGACAGTGTTGGCCAG
ACTGGAGGGTGCAGTGAGCGACTTTGCGGTCCAGTTGTAGACTCCAAAGTAGCTTTTATC
GCTTGTTCCGATGCCCAGATCCCCTGCAACCAAAGCCTGCTCCTTGCTGTAGAACTCGAG
GCTGTTGACCACACCTGTGAGGGTCAGACCACTCAATGCGGAGCCCAGCGAGTTGGTAGT
GAGGTTGTAGTAGGCGAGATTGTTGAATTTGGACGAGGATGATGTGAAATTTCCACCGAT
AAGGGCAGAATCAGAGGCCGGGATGGGGGAAACTGTATTCACAAGCCCGCCAGCCTCAA
>AWRI1608_YLR048Y_h2
CTTTTCGGCAAACACGGAATTGGACGAAGAGCCGGACGATCTGTTCAAAATTGCAAAGTC
TTTGAACACAGGGGTGGTGGATTCGTTGCCTATTCCGGACATCAGACTCTCGTACTTGTA
GTTGTCGAGGTATCCGAGGTAGTCTGAGCCCATGGCGACGATCGGCTCTTTCAAGCTGGT
CGTTTTGTTGCCGTTGAGAAACGCAAACTTCAAAACGGCACCGGGGACAGTGTTGGCCAG
ACTGGAGGGTGCAGTGAGCGACTTTGCGGTCCAGTTGTAGACTCCAAAGTAGCTTTTATC
GCTTGTTCCGATGCCCAGATCCCCTGCAACCAAAGCCTGCTCCTTGCTGTAGAACTCGAG
GCTGTTGACCACACCTGTGAGGGTCAGACCACTCAATGCGGAGCCCAGCGAGTTGGTAGT
GAGGTTGTAGTAGGCGAGATTGTTGAATTTGGACGAGGATGATGTGAAATTTCCACCGAT
AAGGGCAGAATCAGAGGCCGGGATGGGGGAAACTGCATTCACAAGCCCGCCAGCCTCAA
>AWRI1608_YLR048Y_h3
CTTTTCGGCAAACACGGAATTGGACGACGAGCCGGACGATCTGTTCAAAATTGCAAAGTC
TGTGAACACAGGGGTGGTGGATTCGTTGCCTATTCCGGACATCAGACTCTCGTACTTGTA
GTTGTCGAGGTATCCGAGGTAGTCCGAGCCCATGGCGACGATCGGCTCTTTCAAGCTGGT
CGTTTTGTTGCCGTTGAGAAACGCAAACTTCAAAACGGCACCGGGGACAGTGTTGGCAAG
ATTAGAGTGTGCAGTGAGTGACTTGGCAGTCCAGTTGTAGACTCCGAAATAGCTTTTATC
GCTTGTTCCGATGTCCAGATCCCCTGCAACCAAAGCCTGCTCCTTACTGTAGAACTCGAG
GCTGTTGACCACACCTGTGAGGGTCAGACCACTCAATGCGGAGCCCAGCGAGTTGGCAGT
GAGGTTGTAGTAGGCGAGATTGTTGAATTTGGACGAGGACGATGTGAAATTTCCGCCGAT
AAGAGCAGAATCGGAGGCCGGGATGCGGGAAACTGCATTCACAAGCCCGCCAGCCTCAA
>AWRI1613_YLR048Y_h1
CTTTTCGGCAAACACGGAATTTGACGAAGAGCCGGACGATCTGTTCAAAATTGCAAAGTC
TTTGAACACAGGGGTGGTGGATTCGTTGCCTATTCCGGACATCAGACTCTCGTACTTGTA
GTTGTCGAGGTATCCGAGGTAGTCTGAGCCCATGGCGACGATCGGCTCTTTCAAGCTGGT
CGTTTTGTTGCCGTTGAGAAACGCAAACTTCAAAACGGCACCGGGGACAGTGTTGGCCAG
ACTGGAGGGTGCAGTGAGCGACTTTGCGGTCCAGTTGTAGACTCCAAAGTAGCTTTTATC
GCTTGTTCCGATGCCCAGATCCCCTGCAACCAAAGCCTGCTCCTTGCTGTAGAACTCGAG
GCTGTTGACCACACCTGTGAGGGTCAGACCACTCAATGCGGAGCCCAGCGAGTTGGTAGT
GAGGTTGTAGTAGGCGAGATTGTTGAATTTGGACGAGGATGATGTGAAATTTCCACCGAT
AAGGGCAGAATCAGAGGCCGGGATGGGGGAAACTGTATTCACAAGCCCGCCAGCCTCAA
>AWRI1613_YLR048Y_h2
CTTTTCGGCAAACACGGAATTGGACGAAGAGCCGGACGATCTGTTCAAAATTGCAAAGTC
TTTGAACACAGGGGTGGTGGATTCGTTGCCTATTCCGGACATCAGACTCTCGTACTTGTA
GTTGTCGAGGTATCCGAGGTAGTCTGAGCCCATGGCGACGATCGGCTCTTTCAAGCTGGT
CGTTTTGTTGCCGTTGAGAAACGCAAACTTCAAAACGGCACCGGGGACAGTGTTGGCCAG
ACTGGAGGGTGCAGTGAGCGACTTTGCGGTCCAGTTGTAGACTCCAAAGTAGCTTTTATC
GCTTGTTCCGATGCCCAGATCCCCTGCAACCAAAGCCTGCTCCTTGCTGTAGAACTCGAG
GCTGTTGACCACACCTGTGAGGGTCAGACCACTCAATGCGGAGCCCAGCGAGTTGGTAGT
GAGGTTGTAGTAGGCGAGATTGTTGAATTTGGACGAGGATGATGTGAAATTTCCACCGAT
AAGGGCAGAATCAGAGGCCGGGATGGGGGAAACTGCATTCACAAGCCCGCCAGCCTCAA
>CBS2499_YLR048Y_h1
CTTTTCGGCAAACACGGAATTTGACGAAGAGCCGGACGATCTGTTCAAAATTGCAAAGTC
TTTGAACACAGGGGTGGTGGATTCGTTGCCTATTCCGGACATCAGACTCTCGTACTTGTA
GTTGTCGAGGTATCCGAGGTAGTCTGAGCCCATGGCGACGATCGGCTCTTTCAAGCTGGT
CGTTTTGTTGCCGTTGAGAAACGCAAACTTCAAAACGGCACCGGGGACAGTGTTGGCCAG
ACTGGAGGGTGCAGTGAGCGACTTTGCGGTCCAGTTGTAGACTCCAAAGTAGCTTTTATC
GCTTGTTCCGATGCCCAGATCCCCTGCAACCAAAGCCTGCTCCTTGCTGTAGAACTCGAG
GCTGTTGACCACACCTGTGAGGGTCAGACCACTCAATGCGGAGCCCAGCGAGTTGGTAGT
GAGGTTGTAGTAGGCGAGATTGTTGAATTTGGACGAGGATGATGTGAAATTTCCACCGAT
AAGGGCAGAATCAGAGGCCGGGATGGGGGAAACTGTATTCACAAGCCCGCCAGCCTCAA
>CBS2499_YLR048Y_h2
CTTTTCGGCAAACACGGAATTGGACGAAGAGCCGGACGATCTGTTCAAAATTGCAAAGTC
TTTGAACACAGGGGTGGTGGATTCGTTGCCTATTCCGGACATCAGACTCTCGTACTTGTA
GTTGTCGAGGTATCCGAGGTAGTCTGAGCCCATGGCGACGATCGGCTCTTTCAAGCTGGT
CGTTTTGTTGCCGTTGAGAAACGCAAACTTCAAAACGGCACCGGGGACAGTGTTGGCCAG
ACTGGAGGGTGCAGTGAGCGACTTTGCGGTCCAGTTGTAGACTCCAAAGTAGCTTTTATC
GCTTGTTCCGATGCCCAGATCCCCTGCAACCAAAGCCTGCTCCTTGCTGTAGAACTCGAG
GCTGTTGACCACACCTGTGAGGGTCAGACCACTCAATGCGGAGCCCAGCGAGTTGGTAGT
GAGGTTGTAGTAGGCGAGATTGTTGAATTTGGACGAGGATGATGTGAAATTTCCACCGAT
AAGGGCAGAATCAGAGGCCGGGATGGGGGAAACTGCATTCACAAGCCCGCCAGCCTCAA
>AWRI1499_YDL040
GAGGTCTARTGCCTCTTTGAAGCGTGTATCATCTTTGCTGGAGAAAAGGCTTGACAACGA
TGTCYATTTTTTTGTTYGTATGGGGTKCTTTGCCTRTGRTGTGATGCCGCTTKRATTGTC
TGAAGAGYATGAAAAAAGCGAGAAMGTGATCATTTCGTACTCACTTCGAGATCTCACCTA
AGTCTGCWCTATTTTTTYYKGGGGTGAAAAAAAAAATTTTGGGGTGAAATTGAAAARTAC
TGAGAGCGCGCGATAARGAATTTTGGYMGGTGCTGGGTTCGAAGYCCGTAGTGGTTSGTT
TGAACATTTACCGTAAGATCGAACATTTACCATAAGATCGAACATTTACCATACGATCGA
ACATTTAYCATAAGATCGAATATATAGCAKTAAGAAATGATACACAGCAGTRAGGAATAA
TATATACAGYAGTACAAGGTATTGCGGATTGTATAAGATGYCCCAGWATGTGAATTATAC
ACAGGAATTCTACAGGAAAGATACTGGTGTAGTAAATAATATGTGCAAGTAGAAAAGAAC
TAAAAARTAWTCGTGGCTGTGTRCCCGCYYGCCTACTCCTTCTTCCCSAAAGCGTTTGCA
TTCCTCTAAGAAGAACCCAAYCYTCTC
>AWRI1499_YDL040_h1
GAGGTCTAATGCCTCTTTGAAGCGTGTATCATCTTTGCTGGAGAAAAGGCTTGACAACGA
TGTCCATTTTTTTGTTCGTATGGGGTTCTTTGCCTATGATGTGATGCCGCTTGAATTGTC
TGAAGAGTATGAAAAAAGCGAGAAAGTGATCATTTCGTACTCACTTCGAGATCTCACCTA
AGTCTGCTCTATTTTTTCT-GGGGTGAAAAAAAAAATTTTGGGGTGAAATTGAAAAATAC
TGAGAGCGCGCGATAAGGAATTTTGGCAGGTGCTGGGTTCGAAGTCCGTAGTGGTTGGTT
TGAACATTTACCGTAAGATCGAACATTTACCATAAGATCGAACATTTACCATACGATCGA
ACATTTATCATAAGATCGAATATATAGCATTAAGAAATGATACACAGCAGTGAGGAATAA
TATATACAGCAGTACAAGGTATTGCGGATTGTATAAGATGCCCCAGAATGTGAATTATAC
ACAGGAATTCTACAGGAAAGATACTGGTGTAGTAAATAATATGTGCAAGTAGAAAAGAAC
TAAAAAATA-TCGTGGCTGTGTACCCGCCTGCCTACTCCTTCTTCCCGAAAGCGTTTGCA
TTCCTCTAAGAAGAACCCAATCTTCTC
>AWRI1499_YDL040_h2
GAGGTCTAATGCCTCTTTGAAGCGTGTATCATCTTTGCTGGAGAAAAGGCTTGACAACGA
TGTCCATTTTTTTGTTCGTATGGGGTTCTTTGCCTATGATGTGATGCCGCTTGAATTGTC
TGAAGAGTATGAAAAAAGCGAGAAAGTGATCATTTCGTACTCACTTCGAGATCTCACCTA
AGTCTGCTCTATTTTTTCT-GGGGTGAAAAAAAAAATTTTGGGGTGAAATTGAAAAATAC
TGAGAGCGCGCGATAAGGAATTTTGGCAGGTGCTGGGTTCGAAGTCCGTAGTGGTTGGTT
TGAACATTTACCGTAAGATCGAACATTTACCATAAGATCGAACATTTACCATACGATCGA
ACATTTATCATAAGATCGAATATATAGCATTAAGAAATGATACACAGCAGTAAGGAATAA
TATATACAGCAGTACAAGGTATTGCGGATTGTATAAGATGCCCCAGAATGTGAATTATAC
ACAGGAATTCTACAGGAAAGATACTGGTGTAGTAAATAATATGTGCAAGTAGAAAAGAAC
TAAAAAATA-TCGTGGCTGTGTACCCGCCTGCCTACTCCTTCTTCCCGAAAGCGTTTGCA
TTCCTCTAAGAAGAACCCAATCTTCTC
>AWRI1499_YDL040_h3
GAGGTCTAGTGCCTCTTTGAAGCGTGTATCATCTTTGCTGGAGAAAAGGCTTGACAACGA
TGTCTATTTTTTTGTTTGTATGGGGTGCTTTGCCTGTGGTGTGATGCCGCTTTGATTGTC
TGAAGAGCATGAAAAAAGCGAGAACGTGATCATTTCGTACTCACTTCGAGATCTCACCTA
AGTCTGCTCTATTTTTTCT-GGGGTGAAAAAAAAAATTTTGGGGTGAAATTGAAAAGTAC
TGAGAGCGCGCGATAAAGAATTTTGGTCGGTGCTGGGTTCGAAGCCCGTAGTGGTTCGTT
TGAACATTTACCGTAAGATCGAACATTTACCATAAGATCGAACATTTACCATACGATCGA
ACATTTATCATAAGATCGAATATATAGCAGTAAGAAATGATACACAGCAGTAAGGAATAA
TATATACAGTAGTACAAGGTATTGCGGATTGTATAAGATGTCCCAGTATGTGAATTATAC
ACAGGAATTCTACAGGAAAGATACTGGTGTAGTAAATAATATGTGCAAGTAGAAAAGAAC
TAAAAAGTA-ACGTGGCTGTGTGCCCGCTCGCCTACTCCTTCTTCCCCAAAGCGTTTGCA
TTCCTCTAAGAAGAACCCAACCCTCTC
>AWRI1608_YDL040_h1
GAGGTCTAGTGCCTCTTTGAAGCGTGTATCATCTTTGCTGGAGAAAAGGCTTGACAACGA
TGTCCATTTTTTTGTTCGTATGGGGTTCTTTGCCTATGATGTGATGCCGCTTGAATTGTC
TGAAGAGTATGAAAAAAGCGAGAAAGTGATCATTTCGTACTCACTTCGAGATCTCACCTA
AGTCTGCTCTATTTTTTCT-GGGGTGAAAAAAAAAATTTTGGGGTGAAATTGAAAAATAC
TGAGAGCGCGCGATAAGGAATTTTGGCAGGTGCTGGGTTCGAAGTCCGTAGTGGTTGGTT
TGAACATTTACCGTAAGATCGAACATTTACCATAAGATCGAACATTTACCATACGATCGA
ACATTTATCATAAGATCGAATATATAGCATTAAGAAATGATACACAGCAGTGAGGAATAA
TATATACAGCAGTACAAGGTATTGCGGATTGTATAAGATGCCCCAGAATGTGAATTATAC
ACAGGAATTCTACAGGAAAGATACTGGTGTAGTAAATAATATGTGCAAGTAGAAAAGAAC
TAAAAAATA-TCGTGGCTGTGTGCCCGCTCGCCTACTCCTTCTTCCCCAAAGCGTTTGCA
TTCCTCTAAGAAGAATCCGACCTTCTC
>AWRI1608_YDL040_h2
GAGGTCTAGTGCCTCTTTGAAGCGTGTATCATCTTTGCTGGAGAAAAGGCTTGACAACGA
TGTCCATTTTTTTGTTCGTATGGGGTTCTTTGCCTGTGATGTGATGCCGCTTGGATTGTC
TGAAGAGTATGAAAAAAGCGAGAAAGTGATCATTTCGTACTCACTTCGAGATCTCACCTA
AGTCTGCTCTATTTTTTCT-GGGGTGAAAAAAAAAATTTTGGGGTGAAATTGAAAAATAC
TGAGAGCGCGCGATAAGGAATTTTGGCAGGTGCTGGGTTCGAAGTCCGTAGTGGTTGGTT
TGAACATTTACCGTAAGATCGAACATTTACCATAAGATCGAACATTTACCATACGATCGA
ACATTTATCATAAGATCGAATATATAGCATTAAGAAATGATACACAGCAGTGAGGAATAA
TATGCACAGCAGTACAAGGTATTGCGGATTGTATAAGATGCCCCAGAATGTGAATTATAC
ACAGGAATTCTACAGGAAAGATACTGGTGTAGTAAATAATATGTGCAAGTAGAAAAGAAC
TAAAAAATA-TCGTGGCTGTGTGCCCACCCACCTACTCCTTCTTCCCCAAAGCGTTTGCA
TTCCTCTAAGAAGAACCCAATCTTCTC
>AWRI1608_YDL040_h3
GAGGTCTAGTGCCTCTTTGAAGTGTGTATCATCTTTGCTGGAGAAAAGGCTTGACAACGA
TGTCCATTTTTTTGTTCGTATGGGGTGCTTTGCCTGTGGTGTGATGCCGCTTGAATTGTC
TGAAGAGCATGAAAAAAGCGAGAAAGTGATCATTTCGTACTCACTTCGAGATCTCACCTA
AGTCTGCTCTATTTTTTCT-GGGGTGAAAAAAAAAATTTTGGGGTGAAATTGAAAAATAC
TGCGAGCGCGCGATAAAGAATTTTGGCCGGTGCTGGGTTCGAAGCCCGTAGTGGTTGGTT
TGAACATTTACCGTAAGATCGAACATTTACCATAAGATCGAACATTTACCATACGATCGA
ACATTTACCATACGATCGAATATATAGCAGTAAGGAATGATACACAGCAGTAAGGAATAA
TATACACAGCAGTACAAGGTATTGCGGATTATATAAGAGGCCCCAGTATGTGAATTATAC
ACAGAAATTCTACAGGAAAGATACTGGTGTAGTAAATAATATGTGCAAGTAGAAAAGAAC
TAAAAAATG-TCGTGGCTGTGTACCCGCCTGCCTACTCCTTCTTCCCGAAAGCGTTTGCA
TTCCTCTAAGAAGAACCCAATCTTCTC
>AWRI1613_YDL040_h1
GAGGTCTAGTGCCTCTTTGAAGCGTGTATCATCTTTGCTGGAGAAAAGGCTTGACAACGA
TGTCCATTTTTTTGTTCGTATGGGGTTCTTTGCCTATGATGTGATGCCGCTTGAATTGTC
TGAAGAGTATGAAAAAAGCGAGAAAGTGATCATTTCGTACTCACTTCGAGATCTCACCTA
AGTCTGCTCTATTTTTTCT-GGGGTGAAAAAAAAAATTTTGGGGTGAAATTGAAAAATAC
TGAGAGCGCGCGATAAGGAATTTTGGCAGGTGCTGGGTTCGAAGTCCGTAGTGGTTGGTT
TGAACATTTACCGTAAGATCGAACATTTACCATAAGATCGAACATTTACCATACGATCGA
ACATTTATCATAAGATCGAATATATAGCATTAAGAAATGATACACAGCAGTGAGGAATAA
TATATACAGCAGTACAAGGTATTGCGGATTGTATAAGATGCCCCAGAATGTGAATTATAC
ACAGGAATTCTACAGGAAAGATACTGGTGTAGTAAATAATATGTGCAAGTAGAAAAGAAC
TAAAAAATA-TCGTGGCTGTGTGCCCACCCACCTACTCCTTCTTCTCCAAAGCGTTTGCA
TTCCTCTAAGAAGAACCCAATCTTCTC
>AWRI1613_YDL040_h2
GAGGTCTAGTGCCTCTTTGAAGTGTGTATCATCTTTGCTGGAGAAAAGGCTTGACAACGA
TGTCCATTTTTTTGTTCGTATGTGGTTCTTTGCCTGTGATGTGATGCCGCTTGGATTGTC
TGAAGAGTATGAAAAAAGCGAGAAAGTGATCATTTCGTACTCACTTCGAGATCTCACCTA
AGTCTGCTCTATTTTTTCT-GGGGTGAAAAAAAAAATTTTGGGGTGAAATTGAAAAATAC
TGAGAGCGCGCGATAAGGAATTTTGGCAGGTGCTGGGTTCGAAGTCCGTAGTGGTTGGTT
TGAACATTTACCGTAAGATCGAACATTTACCATAAGATCGAACATTTACCATACGATCGA
ACATTTACCATACGATCGAATATATAGCAGTAAGGAATGATACACAGCAGTAAGGAATAA
TATATACAGCAGTACAAGGTATTGCGGATTGTATAAGATGCCCCAGAATGTGAATTATAC
ACAGGAATTCTACAGGAAAGATACTGGTGTAGTAAATAATATGTGCAAGTAGAAAAGAAC
TAAAAAATA-TCGTGGCTGTGTACCCGCCTGCCTACTCCTTCTTCCCGAAAGCGTTTGCA
TTCCTCTAAGAAGAACCCAATCTTCTC
>CBS2499_YDL040_h1
GAGGTCTAGTGCCTCTTTGAAGCGTGTATCATCTTTGCTGGAGAAAAGGCTTGACAACGA
TGTCCATTTTTTTGTTCGTATGGGGTTCTTTGCCTATGATGTGATGCCGCTTGAATTGTC
TGAAGAGTATGAAAAAAGCGAGAAAGTGATCATTTCGTACTCACTTCGAGATCTCACCTA
AGTCTGCTCTATTTTTTCT-GGGGTGAAAAAAAAAATTTTGGGGTGAAATTGAAAAATAC
TGAGAGCGCGCGATAAGGAATTTTGGCAGGTGCTGGGTTCGAAGTCCGTAGTGGTTGGTT
TGAACATTTACCGTAAGATCGAACATTTACCATAAGATCGAACATTTACCATACGATCGA
ACATTTATCATAAGATCGAATATATAGCATTAAGAAATGATACACAGCAGTGAGGAATAA
TATATACAGCAGTACAAGGTATTGCGGATTGTATAAGATGCCCCAGAATGTGAATTATAC
ACAGGAATTCTACAGGAAAGATACTGGTGTAGTAAATAATATGTGCAAGTAGAAAAGAAC
TAAAAAATA-TCGTGGCTGTGTGCCCACCCACCTACTCCTTCTTCTCCAAAGCGTTTGCA
TTCCTCTAAGAAGAACCCAATCTTCTC
>CBS2499_YDL040_h2
GAGGTCTAGTGCCTCTTTGAAGTGTGTATCATCTTTGCTGGAGAAAAGGCTTGACAACGA
TGTCCATTTTTTTGTTCGTATGTGGTTCTTTGCCTGTGATGTGATGCCGCTTGGATTGTC
TGAAGAGTATGAAAAAAGCGAGAAAGTGATCATTTCGTACTCACTTCGAGATCTCACCTA
AGTCTGCTCTATTTTTTCT-GGGGTGAAAAAAAAAATTTTGGGGTGAAATTGAAAAATAC
TGAGAGCGCGCGATAAGGAATTTTGGCAGGTGCTGGGTTCGAAGTCCGTAGTGGTTGGTT
TGAACATTTACCGTAAGATCGAACATTTACCATACGATCGAACATTTACCATACGATCGA
ACATTTACCATACGATCGAATATATAGCAGTAAGGAATGATACACAGCAGTAAGGAATAA
TATATACAGCAGTACAAGGTATTGCGGATTGTATAAGATGCCCCAGAATGTGAATTATAC
ACAGGAATTCTACAGGAAAGATACTGGTGTAGTAAATAATATGTGCAAGTAGAAAAGAAC
TAAAAAATA-TCGTGGCTGTGTACCCGCCTGCCTACTCCTTCTTCCCGAAAGCGTTTGCA
TTCCTCTAAGAAGAACCCAATCTTCTC
>AWRI1499_HAD_h1
ATTCTGGCTTTTTATATAAGAGGAGAGAAACCAGTTGGTGTTTTAAAAGCTTTCAGAACA
TTAGATGCCAAGCTTATCAAGTATCCAAAAGACTTATACAGACTGACATATGAGTACCTT
GAAGATGCACATACACATAACATTTTGTATACTGAAATTTCATGGAATCCTACTGGTACA
GCATTGAAATCTGGTATTTCATTCAAGGATGCACAGAAAGCTATAGTGGATGCTATTGAC
GATGC-CGAAAAGAAAATCGGAATTCAGGGAAGGCTTATATGTGCAGTAGATAGAGCTGA
TACAGGTGAAAAGGCTGTTGAGATGGTTGATTGGATGCTAGAGAACCCAGATCCTCATAC
AATTGGAATTGGTATAGACTATAGAGAAACGGACAGGGGTCCCGAACTTTTCCATGATGC
ATATGTCAAGGCTAAGAAGCATGGATATAAACTGACTGCACACGCTGGTGAGTATGAATC
ACCTTGGCAAAATGTTGACTACGTGGTCAATACATTGCATGTTGATC
>AWRI1499_HAD_h2
ATTCTGGCTTTTTATATAAGAGGAGAGAAACCAGTTGGTGTTTTAAAAGCTTTCAGAACA
TTAGATGCCAAGCTTATCAAGTATCCAAAAGACTTATACAGACTGACATATGAGTACCTT
GAAGATGCACATACACATAACATTTTGTATACTGAAATTTCATGGAATCCTACTGGTACA
GCATTGAAATCTGGTATTTCATTCAAGGATGCACAAAAAGCTATAGTGGATGCTATTGAC
GATGC-TGAAAAGAAAATCGGAATTCAGGGAAGGCTTATATGTGCAGTAGATAGAGCTGA
TACAGGTGAAAAGGCAGTTGAGATGGTTGATTGGATGCTAGAGAACCCAGATCCTCATAC
AATTGGAATTGGTATAGACTATCGAGAAACGGACAGGGGTCCCGAACTTTTCCACGATGC
ATATGTCAAGGCCAAGAGGCATGGATATAAACTGACTGCACACGCTGGTGAGTATGAATC
ACCTTGGCAAAATGTTGACTACGTGGTCAATACATTGCATGTTGATC
>AWRI1499_HAD_h3
ATTTTGGCTTTTTATATAAGAGGAGAGAAGCCAGTTGGTGTTTTAAAAGCTTTCAGAACA
TTAGATGCCAAGCTTATCAAGTATCCAAAAGACTTATACAGACTGACATATGAGTATCTT
GAAGATGCACATACCCATAACATTTTGTATACTGAAATTTCATGGAATCCTACTGGTACA
GCATTGAAATCTGGTATTTCATTCAAGGATGCACAGAAAGCAATAGTGGAAGCTATTGAC
GATGC-TGAAAAGAAAATCGGAATTCAGGGAAGACTTATATGTGCAGTAGATAGAGCTGA
TACTGGTGAAAAGGCAGTTGAGATGGTTGATTGGATGCTAGAGAACCCAGATCCTCATAC
AATTGGAATTGGTATAGACTATAGAGAAACGGACAGGGGTCCCGAACTTTTCCATGATGC
ATATGTCAAGGCTAAGAAGCATGGATATAAACTGACTGCACACGCTGGTGAGTATGAATC
ACCTTGGCAAAATGTTGACTACGTGGTCAATACATTGCATGTTGATC
>AWRI1608_HAD_h1
ATTCTGGCTTTTTATATAAGAGGAGAGAAACCAGTTGGTGTTTTAAAAGCTTTCAGAACA
TTAGATGCCAAGCTTATCAAGTATCCAAAAGACTTATACAGACTGACATATGAGTACCTT
GAAGATGCACATACACATAACATTTTGTATACTGAAATTTCATGGAATCCTACTGGTACA
GCATTGAAATCTGGTATTTCATTCAAGGATGCACAAAAAGCTATAGTGGATGCTATTGAC
GATGC-TGAAAAGAAAATCGGAATTCAGGGAAGGCTTATATGTGCAGTAGATAGAGCTGA
TACAGGTGAAAAGGCAGTTGAGATGGTTGATTGGATGCTAGAGAACCCAGATCCTCATAC
AATTGGAATTGGTATAGACTATCGAGAAACGGACAGGGGTCCCGAACTTTTCCACGATGC
ATATGTCAAGGCCAAGAGGCATGGATATAAACTGACTGCACACGCTGGTGAGTATGAATC
ACCTTGGCAAAATGTTGACTACGTGGTCAATACATTGCATGTTGATC
>AWRI1608_HAD_h2
ATTCTGGCTTTTTATATAAGAGGAGAGAAACCAGTTGGTGTTTTAAAAGCTTTCAGAACA
TTAGATGCCAAGCTTATCAAGTATCCAAAAGACTTATACAGACTGACATATGAGTACCTT
GAAGATGCACATACACATAACATTTTGTATACTGAAATTTCATGGAATCCTACTGGTACA
GCATTGAAATCTGGTATTTCATTCAAGGATGCACAAAAAGCTATAGTGGATGCTATTGAC
GATGC-TGAAAAGAAAATCGGAATTCAGGGAAGGCTTATATGTGCAGTAGACAGAGCTGA
TACAGGTGAAAAGGCAGTTGAGATGGTTGATTGGATGCTAGAGAACCCAGATCCTCATAC
AATTGGAATTGGTATAGACTATCGAGAAACGGACAGGGGTCCCGAACTTTTCCACGATGC
ATATGTCAAGGCCAAGAGGCATGGATATAAACTGACTGCACACGCTGGTGAGTATGAATC
ACCTTGGCAAAATGTTGACTACGTGGTCAATACATTGCATGTTGATC
>AWRI1608_HAD_h3
ATTCTGGCTTTTTATATAAGAGGAGAGAAACCAGTTGGTGTTTTAAAAGCTTTCAGAACA
TTAGATGCCAAGCTTATCAAGTATCCAAAAGACTTATACAGACTGACATATGAGTACCTT
GAAGATGCACATACACATAACATTTTGTATACTGAAATTTCATGGAATCCTACTGGTACA
GCATTGAAATCTGGTATTTCATTCAAGGATGCACAGAAAGCTATAGTGGATGCTATTGAC
GATGC-CGAAAAGAAAATCGGAATTCAGGGAAGGCTTATATGTGCAGTAGATAGAGCTGA
TACAGGTGAAAAGGCTGTTGAGATGGTTGATTGGATGCTAGAGAACCCAGATCCTCATAC
AATTGGAATTGGTATAGACTATAGAGAAACGGACAGGGGTCCCGAACTTTTCCATGATGC
ATATGTCAAGGCTAAGAAGCATGGATATAAACTGACTGCACACGCTGGTGAGTATGAATC
ACCTTGGCAAAATGTTGACTACGTGGTCAATACATTGCATGTTGATC
>AWRI1613_HAD_h1
ATTCTGGCTTTTTATATAAGAGGAGAGAAACCAGTTGGTGTTTTAAAAGCTTTCAGAACA
TTAGATGCCAAGCTTATCAAGTATCCAAAAGACTTATACAGACTGACATATGAGTACCTT
GAAGATGCGCATACACATAATATTTTGTATACTGAAATTTCATGGAATCCTACTGGTACA
ACATTGAAATCTGGTATTTCATTCAAGGATGCACAGAAAGCAATAGTGGATGCTATTGAC
GATGC-TGAAAAGAAAATCGGAATTCAAGGAAGGCTTATATGTGCAGTAGATAGAGCTGA
TACAGGTGAAAAGGCAGTTGAGATGGTTGATTGGATGCTAGAGAACCCAGATCCTCATAC
AATTGGAATTGGTATAGACTATAGAGAAACGGACAGGGGTCCCGAACTTTTCCACGATGC
ATATGTCAAGGCCAAGAAGCATGGATATAAACTGACTGCACACGCTGGTGAGTATGAATC
ACCTTGGCAAAATGTTGACTACGTGGTCAATACATTGCATGTTGATC
>AWRI1613_HAD_h2
ATTCTGGCTTTTTATATAAGAGGAGAGAAACCAGTTGGTGTTTTAAAAGCTTTCAGAACA
TTAGATGCCAAGCTTATCAAGTATCCAAAAGACTTATACAGACTGACATATGAGTACCTT
GAAGATGCACATACACATAACATTTTGTATACTGAAATTTCATGGAATCCTACTGGTACA
GCATTGAAATCTGGTATTTCATTCAAGGATGCACAAAAAGCTATAGTGGATGCTATTGAC
GATGC-TGAAAAGAAAATCGGAATTCAGGGAAGGCTTATATGTGCAGTAGACAGAGCTGA
TACAGGTGAAAAGGCTGTTGAGATGGTTGATTGGATGCTAGAGAACCCAGATCCTCATAC
AATTGGAATTGGTATAGACTATCGAGAAACGGACAGGGGTCCCGAACTTTTCCACGATGC
ATATGTCAAGGCCAAGAGGCATGGATATAAACTGACTGCACACGCTGGTGAGTATGAATC
ACCTTGGCAAAATGTTGACTACGTGGTCAATACATTGCATGTTGATC
>CBS2499_HAD_h1
ATTCTGGCTTTTTATATAAGAGGAGAGAAACCAGTTGGTGTTTTAAAAGCTTTCAGAACA
TTAGATGCCAAGCTTATCAAGTATCCAAAAGACTTATACAGACTGACATATGAGTACCTT
GAAGATGCGCATACACATAATATTTTGTATACTGAAATTTCATGGAATCCTACTGGTACA
ACATTGAAATCTGGTATTTCATTCAAGGATGCACAGAAAGCAATAGTGGATGCTATTGAC
GATGC-TGAAAAGAAAATCGGAATTCAAGGAAGGCTTATATGTGCAGTAGATAGAGCTGA
TACAGGTGAAAAGGCAGTTGAGATGGTTGATTGGATGCTAGAGAACCCAGATCCTCATAC
AATTGGAATTGGTATAGACTATAGAGAAACGGACAGGGGTCCCGAACTTTTCCACGATGC
ATATGTCAAGGCCAAGAAGCATGGATATAAACTGACTGCACACGCTGGTGAGTATGAATC
ACCTTGGCAAAATGTTGACTACGTGGTCAATACATTGCATGTTGATC
>CBS2499_HAD_h2
ATTCTGGCTTTTTATATAAGAGGAGAGAAACCAGTTGGTGTTTTAAAAGCTTTCAGAACA
TTAGATGCCAAGCTTATCAAGTATCCAAAAGACTTATACAGACTGACATATGAGTACCTT
GAAGATGCACATACACATAACATTTTGTATACTGAAATTTCATGGAATCCTACTGGTACA
GCATTGAAATCTGGTATTTCATTCAAGGATGCACAAAAAGCTATAGTGGATGCTATTGAC
GATGC-TGAAAAGAAAATCGGAATTCAGGGAAGGCTTATATGTGCAGTAGACAGAGCTGA
TACAGGTGAAAAGGCTGTTGAGATGGTTGATTGGATGCTAGAGAACCCAGATCCTCATAC
AATTGGAATTGGTATAGACTATCGAGAAACGGACAGGGGTCCCGAACTTTTCCACGATGC
ATATGTCAAGGCCAAGAGGCATGGATATAAACTGACTGCACACGCTGGTGAGTATGAATC
ACCTTGGCAAAATGTTGACTACGTGGTCAATACATTGCATGTTGATC
