# Supplementary material for: Insights into the Dekkera bruxellensis Genomic Landscape: Comparative Genomics Reveals Variations in Ploidy and Nutrient Utilisation Potential amongst Wine Isolates
Source: PLoS Genet. 2014 Feb 13;10(2):e1004161. doi: 10.1371/journal.pgen.1004161 (PMC3923673; doi:10.1371/journal.pgen.1004161)
Supplement: Dataset S5 — Revised annotation of the AWRI1499 genome. Data is presented in general feature format (.gff). (TXT) [file pgen.1004161.s013.txt]

AWRI1499_concat	genbank_orf	start_codon	498	500	0	+	.	gene_id "AWRI1499_0001"; transcript_id "AWRI1499_0001";
AWRI1499_concat	genbank_orf	stop_codon	1014	1016	0	+	.	gene_id "AWRI1499_0001"; transcript_id "AWRI1499_0001";
AWRI1499_concat	genbank_orf	exon	498	1013	0	+	.	gene_id "AWRI1499_0001"; transcript_id "AWRI1499_0001";
AWRI1499_concat	genbank_orf	CDS	498	1013	0	+	.	gene_id "AWRI1499_0001"; transcript_id "AWRI1499_0001";
AWRI1499_concat	genbank_orf	start_codon	2540	2542	0	-	.	gene_id "AWRI1499_0002"; transcript_id "AWRI1499_0002";
AWRI1499_concat	genbank_orf	stop_codon	1172	1170	0	-	.	gene_id "AWRI1499_0002"; transcript_id "AWRI1499_0002";
AWRI1499_concat	genbank_orf	exon	1169	2542	0	-	.	gene_id "AWRI1499_0002"; transcript_id "AWRI1499_0002";
AWRI1499_concat	genbank_orf	CDS	1169	2542	0	-	.	gene_id "AWRI1499_0002"; transcript_id "AWRI1499_0002";
AWRI1499_concat	genbank_orf	start_codon	2587	2589	0	+	.	gene_id "AWRI1499_0003"; transcript_id "AWRI1499_0003";
AWRI1499_concat	genbank_orf	stop_codon	2941	2943	0	+	.	gene_id "AWRI1499_0003"; transcript_id "AWRI1499_0003";
AWRI1499_concat	genbank_orf	exon	2587	2940	0	+	.	gene_id "AWRI1499_0003"; transcript_id "AWRI1499_0003";
AWRI1499_concat	genbank_orf	CDS	2587	2940	0	+	.	gene_id "AWRI1499_0003"; transcript_id "AWRI1499_0003";
AWRI1499_concat	genbank_orf	start_codon	5676	5678	0	-	.	gene_id "AWRI1499_0004"; transcript_id "AWRI1499_0004";
AWRI1499_concat	genbank_orf	stop_codon	4416	4414	0	-	.	gene_id "AWRI1499_0004"; transcript_id "AWRI1499_0004";
AWRI1499_concat	genbank_orf	exon	4413	5678	0	-	.	gene_id "AWRI1499_0004"; transcript_id "AWRI1499_0004";
AWRI1499_concat	genbank_orf	CDS	4413	5678	0	-	.	gene_id "AWRI1499_0004"; transcript_id "AWRI1499_0004";
AWRI1499_concat	genbank_orf	start_codon	6150	6152	0	+	.	gene_id "AWRI1499_0005"; transcript_id "AWRI1499_0005";
AWRI1499_concat	genbank_orf	stop_codon	8121	8123	0	+	.	gene_id "AWRI1499_0005"; transcript_id "AWRI1499_0005";
AWRI1499_concat	genbank_orf	exon	6150	8120	0	+	.	gene_id "AWRI1499_0005"; transcript_id "AWRI1499_0005";
AWRI1499_concat	genbank_orf	CDS	6150	8120	0	+	.	gene_id "AWRI1499_0005"; transcript_id "AWRI1499_0005";
AWRI1499_concat	genbank_orf	start_codon	9429	9431	0	-	.	gene_id "AWRI1499_0006"; transcript_id "AWRI1499_0006";
AWRI1499_concat	genbank_orf	stop_codon	8208	8206	0	-	.	gene_id "AWRI1499_0006"; transcript_id "AWRI1499_0006";
AWRI1499_concat	genbank_orf	exon	8205	9431	0	-	.	gene_id "AWRI1499_0006"; transcript_id "AWRI1499_0006";
AWRI1499_concat	genbank_orf	CDS	8205	9431	0	-	.	gene_id "AWRI1499_0006"; transcript_id "AWRI1499_0006";
AWRI1499_concat	genbank_orf	start_codon	10010	10012	0	-	.	gene_id "AWRI1499_0007"; transcript_id "AWRI1499_0007";
AWRI1499_concat	genbank_orf	stop_codon	9467	9465	0	-	.	gene_id "AWRI1499_0007"; transcript_id "AWRI1499_0007";
AWRI1499_concat	genbank_orf	exon	9464	10012	0	-	.	gene_id "AWRI1499_0007"; transcript_id "AWRI1499_0007";
AWRI1499_concat	genbank_orf	CDS	9464	10012	0	-	.	gene_id "AWRI1499_0007"; transcript_id "AWRI1499_0007";
AWRI1499_concat	genbank_orf	start_codon	11592	11594	0	-	.	gene_id "AWRI1499_0008"; transcript_id "AWRI1499_0008";
AWRI1499_concat	genbank_orf	stop_codon	10266	10264	0	-	.	gene_id "AWRI1499_0008"; transcript_id "AWRI1499_0008";
AWRI1499_concat	genbank_orf	exon	10263	11594	0	-	.	gene_id "AWRI1499_0008"; transcript_id "AWRI1499_0008";
AWRI1499_concat	genbank_orf	CDS	10263	11594	0	-	.	gene_id "AWRI1499_0008"; transcript_id "AWRI1499_0008";
AWRI1499_concat	genbank_orf	start_codon	17886	17888	0	+	.	gene_id "AWRI1499_0009"; transcript_id "AWRI1499_0009";
AWRI1499_concat	genbank_orf	stop_codon	19158	19160	0	+	.	gene_id "AWRI1499_0009"; transcript_id "AWRI1499_0009";
AWRI1499_concat	genbank_orf	exon	17886	19157	0	+	.	gene_id "AWRI1499_0009"; transcript_id "AWRI1499_0009";
AWRI1499_concat	genbank_orf	CDS	17886	19157	0	+	.	gene_id "AWRI1499_0009"; transcript_id "AWRI1499_0009";
AWRI1499_concat	genbank_orf	start_codon	22254	22256	0	-	.	gene_id "AWRI1499_0010"; transcript_id "AWRI1499_0010";
AWRI1499_concat	genbank_orf	stop_codon	20289	20287	0	-	.	gene_id "AWRI1499_0010"; transcript_id "AWRI1499_0010";
AWRI1499_concat	genbank_orf	exon	20286	22256	0	-	.	gene_id "AWRI1499_0010"; transcript_id "AWRI1499_0010";
AWRI1499_concat	genbank_orf	CDS	20286	22256	0	-	.	gene_id "AWRI1499_0010"; transcript_id "AWRI1499_0010";
AWRI1499_concat	genbank_orf	start_codon	24061	24063	0	+	.	gene_id "AWRI1499_0011"; transcript_id "AWRI1499_0011";
AWRI1499_concat	genbank_orf	stop_codon	25351	25353	0	+	.	gene_id "AWRI1499_0011"; transcript_id "AWRI1499_0011";
AWRI1499_concat	genbank_orf	exon	24061	25350	0	+	.	gene_id "AWRI1499_0011"; transcript_id "AWRI1499_0011";
AWRI1499_concat	genbank_orf	CDS	24061	25350	0	+	.	gene_id "AWRI1499_0011"; transcript_id "AWRI1499_0011";
AWRI1499_concat	genbank_orf	start_codon	27844	27846	0	-	.	gene_id "AWRI1499_0012"; transcript_id "AWRI1499_0012";
AWRI1499_concat	genbank_orf	stop_codon	25912	25910	0	-	.	gene_id "AWRI1499_0012"; transcript_id "AWRI1499_0012";
AWRI1499_concat	genbank_orf	exon	25909	27846	0	-	.	gene_id "AWRI1499_0012"; transcript_id "AWRI1499_0012";
AWRI1499_concat	genbank_orf	CDS	25909	27846	0	-	.	gene_id "AWRI1499_0012"; transcript_id "AWRI1499_0012";
AWRI1499_concat	genbank_orf	start_codon	29141	29143	0	-	.	gene_id "AWRI1499_0013"; transcript_id "AWRI1499_0013";
AWRI1499_concat	genbank_orf	stop_codon	27941	27939	0	-	.	gene_id "AWRI1499_0013"; transcript_id "AWRI1499_0013";
AWRI1499_concat	genbank_orf	exon	27938	29143	0	-	.	gene_id "AWRI1499_0013"; transcript_id "AWRI1499_0013";
AWRI1499_concat	genbank_orf	CDS	27938	29143	0	-	.	gene_id "AWRI1499_0013"; transcript_id "AWRI1499_0013";
AWRI1499_concat	genbank_orf	start_codon	31583	31585	0	+	.	gene_id "AWRI1499_0014"; transcript_id "AWRI1499_0014";
AWRI1499_concat	genbank_orf	stop_codon	32738	32740	0	+	.	gene_id "AWRI1499_0014"; transcript_id "AWRI1499_0014";
AWRI1499_concat	genbank_orf	exon	31583	32737	0	+	.	gene_id "AWRI1499_0014"; transcript_id "AWRI1499_0014";
AWRI1499_concat	genbank_orf	CDS	31583	32737	0	+	.	gene_id "AWRI1499_0014"; transcript_id "AWRI1499_0014";
AWRI1499_concat	genbank_orf	start_codon	34246	34248	0	-	.	gene_id "AWRI1499_0015"; transcript_id "AWRI1499_0015";
AWRI1499_concat	genbank_orf	stop_codon	33424	33422	0	-	.	gene_id "AWRI1499_0015"; transcript_id "AWRI1499_0015";
AWRI1499_concat	genbank_orf	exon	33421	34248	0	-	.	gene_id "AWRI1499_0015"; transcript_id "AWRI1499_0015";
AWRI1499_concat	genbank_orf	CDS	33421	34248	0	-	.	gene_id "AWRI1499_0015"; transcript_id "AWRI1499_0015";
AWRI1499_concat	genbank_orf	start_codon	35963	35965	0	-	.	gene_id "AWRI1499_0016"; transcript_id "AWRI1499_0016";
AWRI1499_concat	genbank_orf	stop_codon	34403	34401	0	-	.	gene_id "AWRI1499_0016"; transcript_id "AWRI1499_0016";
AWRI1499_concat	genbank_orf	exon	34400	35965	0	-	.	gene_id "AWRI1499_0016"; transcript_id "AWRI1499_0016";
AWRI1499_concat	genbank_orf	CDS	34400	35965	0	-	.	gene_id "AWRI1499_0016"; transcript_id "AWRI1499_0016";
AWRI1499_concat	genbank_orf	start_codon	37854	37856	0	-	.	gene_id "AWRI1499_0017"; transcript_id "AWRI1499_0017";
AWRI1499_concat	genbank_orf	stop_codon	36957	36955	0	-	.	gene_id "AWRI1499_0017"; transcript_id "AWRI1499_0017";
AWRI1499_concat	genbank_orf	exon	36954	37856	0	-	.	gene_id "AWRI1499_0017"; transcript_id "AWRI1499_0017";
AWRI1499_concat	genbank_orf	CDS	36954	37856	0	-	.	gene_id "AWRI1499_0017"; transcript_id "AWRI1499_0017";
AWRI1499_concat	genbank_orf	start_codon	44042	44044	0	+	.	gene_id "AWRI1499_0018"; transcript_id "AWRI1499_0018";
AWRI1499_concat	genbank_orf	stop_codon	45083	45085	0	+	.	gene_id "AWRI1499_0018"; transcript_id "AWRI1499_0018";
AWRI1499_concat	genbank_orf	exon	44042	45082	0	+	.	gene_id "AWRI1499_0018"; transcript_id "AWRI1499_0018";
AWRI1499_concat	genbank_orf	CDS	44042	45082	0	+	.	gene_id "AWRI1499_0018"; transcript_id "AWRI1499_0018";
AWRI1499_concat	genbank_orf	start_codon	47833	47835	0	+	.	gene_id "AWRI1499_0019"; transcript_id "AWRI1499_0019";
AWRI1499_concat	genbank_orf	stop_codon	49915	49917	0	+	.	gene_id "AWRI1499_0019"; transcript_id "AWRI1499_0019";
AWRI1499_concat	genbank_orf	exon	47833	49914	0	+	.	gene_id "AWRI1499_0019"; transcript_id "AWRI1499_0019";
AWRI1499_concat	genbank_orf	CDS	47833	49914	0	+	.	gene_id "AWRI1499_0019"; transcript_id "AWRI1499_0019";
AWRI1499_concat	genbank_orf	start_codon	50911	50913	0	+	.	gene_id "AWRI1499_0020"; transcript_id "AWRI1499_0020";
AWRI1499_concat	genbank_orf	stop_codon	52210	52212	0	+	.	gene_id "AWRI1499_0020"; transcript_id "AWRI1499_0020";
AWRI1499_concat	genbank_orf	exon	50911	52209	0	+	.	gene_id "AWRI1499_0020"; transcript_id "AWRI1499_0020";
AWRI1499_concat	genbank_orf	CDS	50911	52209	0	+	.	gene_id "AWRI1499_0020"; transcript_id "AWRI1499_0020";
AWRI1499_concat	genbank_orf	start_codon	53035	53037	0	+	.	gene_id "AWRI1499_0021"; transcript_id "AWRI1499_0021";
AWRI1499_concat	genbank_orf	stop_codon	54781	54783	0	+	.	gene_id "AWRI1499_0021"; transcript_id "AWRI1499_0021";
AWRI1499_concat	genbank_orf	exon	53035	54780	0	+	.	gene_id "AWRI1499_0021"; transcript_id "AWRI1499_0021";
AWRI1499_concat	genbank_orf	CDS	53035	54780	0	+	.	gene_id "AWRI1499_0021"; transcript_id "AWRI1499_0021";
AWRI1499_concat	genbank_orf	start_codon	55472	55474	0	-	.	gene_id "AWRI1499_0022"; transcript_id "AWRI1499_0022";
AWRI1499_concat	genbank_orf	stop_codon	54989	54987	0	-	.	gene_id "AWRI1499_0022"; transcript_id "AWRI1499_0022";
AWRI1499_concat	genbank_orf	exon	54986	55474	0	-	.	gene_id "AWRI1499_0022"; transcript_id "AWRI1499_0022";
AWRI1499_concat	genbank_orf	CDS	54986	55474	0	-	.	gene_id "AWRI1499_0022"; transcript_id "AWRI1499_0022";
AWRI1499_concat	genbank_orf	start_codon	56314	56316	0	+	.	gene_id "AWRI1499_0023"; transcript_id "AWRI1499_0023";
AWRI1499_concat	genbank_orf	stop_codon	57562	57564	0	+	.	gene_id "AWRI1499_0023"; transcript_id "AWRI1499_0023";
AWRI1499_concat	genbank_orf	exon	56314	57561	0	+	.	gene_id "AWRI1499_0023"; transcript_id "AWRI1499_0023";
AWRI1499_concat	genbank_orf	CDS	56314	57561	0	+	.	gene_id "AWRI1499_0023"; transcript_id "AWRI1499_0023";
AWRI1499_concat	genbank_orf	start_codon	59103	59105	0	-	.	gene_id "AWRI1499_0024"; transcript_id "AWRI1499_0024";
AWRI1499_concat	genbank_orf	stop_codon	58044	58042	0	-	.	gene_id "AWRI1499_0024"; transcript_id "AWRI1499_0024";
AWRI1499_concat	genbank_orf	exon	58041	59105	0	-	.	gene_id "AWRI1499_0024"; transcript_id "AWRI1499_0024";
AWRI1499_concat	genbank_orf	CDS	58041	59105	0	-	.	gene_id "AWRI1499_0024"; transcript_id "AWRI1499_0024";
AWRI1499_concat	genbank_orf	start_codon	59446	59448	0	+	.	gene_id "AWRI1499_0025"; transcript_id "AWRI1499_0025";
AWRI1499_concat	genbank_orf	stop_codon	60640	60642	0	+	.	gene_id "AWRI1499_0025"; transcript_id "AWRI1499_0025";
AWRI1499_concat	genbank_orf	exon	59446	60639	0	+	.	gene_id "AWRI1499_0025"; transcript_id "AWRI1499_0025";
AWRI1499_concat	genbank_orf	CDS	59446	60639	0	+	.	gene_id "AWRI1499_0025"; transcript_id "AWRI1499_0025";
AWRI1499_concat	genbank_orf	start_codon	62619	62621	0	-	.	gene_id "AWRI1499_0026"; transcript_id "AWRI1499_0026";
AWRI1499_concat	genbank_orf	stop_codon	60750	60748	0	-	.	gene_id "AWRI1499_0026"; transcript_id "AWRI1499_0026";
AWRI1499_concat	genbank_orf	exon	60747	61976	0	-	.	gene_id "AWRI1499_0026"; transcript_id "AWRI1499_0026";
AWRI1499_concat	genbank_orf	exon	62358	62621	0	-	.	gene_id "AWRI1499_0026"; transcript_id "AWRI1499_0026";
AWRI1499_concat	genbank_orf	CDS	60747	61976	0	-	.	gene_id "AWRI1499_0026"; transcript_id "AWRI1499_0026";
AWRI1499_concat	genbank_orf	CDS	62358	62621	0	-	.	gene_id "AWRI1499_0026"; transcript_id "AWRI1499_0026";
AWRI1499_concat	genbank_orf	start_codon	64831	64833	0	+	.	gene_id "AWRI1499_0027"; transcript_id "AWRI1499_0027";
AWRI1499_concat	genbank_orf	stop_codon	66316	66318	0	+	.	gene_id "AWRI1499_0027"; transcript_id "AWRI1499_0027";
AWRI1499_concat	genbank_orf	exon	64831	66315	0	+	.	gene_id "AWRI1499_0027"; transcript_id "AWRI1499_0027";
AWRI1499_concat	genbank_orf	CDS	64831	66315	0	+	.	gene_id "AWRI1499_0027"; transcript_id "AWRI1499_0027";
AWRI1499_concat	genbank_orf	start_codon	67452	67454	0	-	.	gene_id "AWRI1499_0028"; transcript_id "AWRI1499_0028";
AWRI1499_concat	genbank_orf	stop_codon	67200	67198	0	-	.	gene_id "AWRI1499_0028"; transcript_id "AWRI1499_0028";
AWRI1499_concat	genbank_orf	exon	67197	67454	0	-	.	gene_id "AWRI1499_0028"; transcript_id "AWRI1499_0028";
AWRI1499_concat	genbank_orf	CDS	67197	67454	0	-	.	gene_id "AWRI1499_0028"; transcript_id "AWRI1499_0028";
AWRI1499_concat	genbank_orf	start_codon	69582	69584	0	-	.	gene_id "AWRI1499_0029"; transcript_id "AWRI1499_0029";
AWRI1499_concat	genbank_orf	stop_codon	68022	68020	0	-	.	gene_id "AWRI1499_0029"; transcript_id "AWRI1499_0029";
AWRI1499_concat	genbank_orf	exon	68019	69584	0	-	.	gene_id "AWRI1499_0029"; transcript_id "AWRI1499_0029";
AWRI1499_concat	genbank_orf	CDS	68019	69584	0	-	.	gene_id "AWRI1499_0029"; transcript_id "AWRI1499_0029";
AWRI1499_concat	genbank_orf	start_codon	73642	73644	0	+	.	gene_id "AWRI1499_0030"; transcript_id "AWRI1499_0030";
AWRI1499_concat	genbank_orf	stop_codon	75439	75441	0	+	.	gene_id "AWRI1499_0030"; transcript_id "AWRI1499_0030";
AWRI1499_concat	genbank_orf	exon	73642	75438	0	+	.	gene_id "AWRI1499_0030"; transcript_id "AWRI1499_0030";
AWRI1499_concat	genbank_orf	CDS	73642	75438	0	+	.	gene_id "AWRI1499_0030"; transcript_id "AWRI1499_0030";
AWRI1499_concat	genbank_orf	start_codon	81369	81371	0	+	.	gene_id "AWRI1499_0031"; transcript_id "AWRI1499_0031";
AWRI1499_concat	genbank_orf	stop_codon	81930	81932	0	+	.	gene_id "AWRI1499_0031"; transcript_id "AWRI1499_0031";
AWRI1499_concat	genbank_orf	exon	81369	81929	0	+	.	gene_id "AWRI1499_0031"; transcript_id "AWRI1499_0031";
AWRI1499_concat	genbank_orf	CDS	81369	81929	0	+	.	gene_id "AWRI1499_0031"; transcript_id "AWRI1499_0031";
AWRI1499_concat	genbank_orf	start_codon	85550	85552	0	-	.	gene_id "AWRI1499_0032"; transcript_id "AWRI1499_0032";
AWRI1499_concat	genbank_orf	stop_codon	82745	82743	0	-	.	gene_id "AWRI1499_0032"; transcript_id "AWRI1499_0032";
AWRI1499_concat	genbank_orf	exon	82742	85552	0	-	.	gene_id "AWRI1499_0032"; transcript_id "AWRI1499_0032";
AWRI1499_concat	genbank_orf	CDS	82742	85552	0	-	.	gene_id "AWRI1499_0032"; transcript_id "AWRI1499_0032";
AWRI1499_concat	genbank_orf	start_codon	87891	87893	0	-	.	gene_id "AWRI1499_0033"; transcript_id "AWRI1499_0033";
AWRI1499_concat	genbank_orf	stop_codon	87238	87236	0	-	.	gene_id "AWRI1499_0033"; transcript_id "AWRI1499_0033";
AWRI1499_concat	genbank_orf	start_codon	95098	95100	0	-	.	gene_id "AWRI1499_0034"; transcript_id "AWRI1499_0034";
AWRI1499_concat	genbank_orf	stop_codon	90904	90902	0	-	.	gene_id "AWRI1499_0034"; transcript_id "AWRI1499_0034";
AWRI1499_concat	genbank_orf	exon	90901	95100	0	-	.	gene_id "AWRI1499_0034"; transcript_id "AWRI1499_0034";
AWRI1499_concat	genbank_orf	CDS	90901	95100	0	-	.	gene_id "AWRI1499_0034"; transcript_id "AWRI1499_0034";
AWRI1499_concat	genbank_orf	start_codon	98765	98767	0	-	.	gene_id "AWRI1499_0035"; transcript_id "AWRI1499_0035";
AWRI1499_concat	genbank_orf	stop_codon	97668	97666	0	-	.	gene_id "AWRI1499_0035"; transcript_id "AWRI1499_0035";
AWRI1499_concat	genbank_orf	exon	97665	98431	0	-	.	gene_id "AWRI1499_0035"; transcript_id "AWRI1499_0035";
AWRI1499_concat	genbank_orf	exon	98764	98767	0	-	.	gene_id "AWRI1499_0035"; transcript_id "AWRI1499_0035";
AWRI1499_concat	genbank_orf	CDS	97665	98431	0	-	.	gene_id "AWRI1499_0035"; transcript_id "AWRI1499_0035";
AWRI1499_concat	genbank_orf	CDS	98764	98767	0	-	.	gene_id "AWRI1499_0035"; transcript_id "AWRI1499_0035";
AWRI1499_concat	genbank_orf	start_codon	99902	99904	0	-	.	gene_id "AWRI1499_0036"; transcript_id "AWRI1499_0036";
AWRI1499_concat	genbank_orf	stop_codon	99437	99435	0	-	.	gene_id "AWRI1499_0036"; transcript_id "AWRI1499_0036";
AWRI1499_concat	genbank_orf	exon	99434	99904	0	-	.	gene_id "AWRI1499_0036"; transcript_id "AWRI1499_0036";
AWRI1499_concat	genbank_orf	CDS	99434	99904	0	-	.	gene_id "AWRI1499_0036"; transcript_id "AWRI1499_0036";
AWRI1499_concat	genbank_orf	start_codon	100893	100895	0	-	.	gene_id "AWRI1499_0037"; transcript_id "AWRI1499_0037";
AWRI1499_concat	genbank_orf	stop_codon	100110	100108	0	-	.	gene_id "AWRI1499_0037"; transcript_id "AWRI1499_0037";
AWRI1499_concat	genbank_orf	exon	100107	100895	0	-	.	gene_id "AWRI1499_0037"; transcript_id "AWRI1499_0037";
AWRI1499_concat	genbank_orf	CDS	100107	100895	0	-	.	gene_id "AWRI1499_0037"; transcript_id "AWRI1499_0037";
AWRI1499_concat	genbank_orf	start_codon	102609	102611	0	+	.	gene_id "AWRI1499_0038"; transcript_id "AWRI1499_0038";
AWRI1499_concat	genbank_orf	stop_codon	103842	103844	0	+	.	gene_id "AWRI1499_0038"; transcript_id "AWRI1499_0038";
AWRI1499_concat	genbank_orf	exon	102609	102656	0	+	.	gene_id "AWRI1499_0038"; transcript_id "AWRI1499_0038";
AWRI1499_concat	genbank_orf	exon	103515	103841	0	+	.	gene_id "AWRI1499_0038"; transcript_id "AWRI1499_0038";
AWRI1499_concat	genbank_orf	CDS	102609	102656	0	+	.	gene_id "AWRI1499_0038"; transcript_id "AWRI1499_0038";
AWRI1499_concat	genbank_orf	CDS	103515	103841	0	+	.	gene_id "AWRI1499_0038"; transcript_id "AWRI1499_0038";
AWRI1499_concat	genbank_orf	start_codon	105402	105404	0	-	.	gene_id "AWRI1499_0039"; transcript_id "AWRI1499_0039";
AWRI1499_concat	genbank_orf	stop_codon	104361	104359	0	-	.	gene_id "AWRI1499_0039"; transcript_id "AWRI1499_0039";
AWRI1499_concat	genbank_orf	exon	104358	105140	0	-	.	gene_id "AWRI1499_0039"; transcript_id "AWRI1499_0039";
AWRI1499_concat	genbank_orf	exon	105402	105404	0	-	.	gene_id "AWRI1499_0039"; transcript_id "AWRI1499_0039";
AWRI1499_concat	genbank_orf	CDS	104358	105140	0	-	.	gene_id "AWRI1499_0039"; transcript_id "AWRI1499_0039";
AWRI1499_concat	genbank_orf	CDS	105402	105404	0	-	.	gene_id "AWRI1499_0039"; transcript_id "AWRI1499_0039";
AWRI1499_concat	genbank_orf	start_codon	108224	108226	0	-	.	gene_id "AWRI1499_0040"; transcript_id "AWRI1499_0040";
AWRI1499_concat	genbank_orf	stop_codon	105731	105729	0	-	.	gene_id "AWRI1499_0040"; transcript_id "AWRI1499_0040";
AWRI1499_concat	genbank_orf	exon	105728	108226	0	-	.	gene_id "AWRI1499_0040"; transcript_id "AWRI1499_0040";
AWRI1499_concat	genbank_orf	CDS	105728	108226	0	-	.	gene_id "AWRI1499_0040"; transcript_id "AWRI1499_0040";
AWRI1499_concat	genbank_orf	start_codon	111728	111730	0	-	.	gene_id "AWRI1499_0041"; transcript_id "AWRI1499_0041";
AWRI1499_concat	genbank_orf	stop_codon	109853	109851	0	-	.	gene_id "AWRI1499_0041"; transcript_id "AWRI1499_0041";
AWRI1499_concat	genbank_orf	exon	109850	111730	0	-	.	gene_id "AWRI1499_0041"; transcript_id "AWRI1499_0041";
AWRI1499_concat	genbank_orf	CDS	109850	111730	0	-	.	gene_id "AWRI1499_0041"; transcript_id "AWRI1499_0041";
AWRI1499_concat	genbank_orf	start_codon	114459	114461	0	-	.	gene_id "AWRI1499_0042"; transcript_id "AWRI1499_0042";
AWRI1499_concat	genbank_orf	stop_codon	112356	112354	0	-	.	gene_id "AWRI1499_0042"; transcript_id "AWRI1499_0042";
AWRI1499_concat	genbank_orf	exon	112353	114461	0	-	.	gene_id "AWRI1499_0042"; transcript_id "AWRI1499_0042";
AWRI1499_concat	genbank_orf	CDS	112353	114461	0	-	.	gene_id "AWRI1499_0042"; transcript_id "AWRI1499_0042";
AWRI1499_concat	genbank_orf	start_codon	115735	115737	0	-	.	gene_id "AWRI1499_0043"; transcript_id "AWRI1499_0043";
AWRI1499_concat	genbank_orf	stop_codon	115129	115127	0	-	.	gene_id "AWRI1499_0043"; transcript_id "AWRI1499_0043";
AWRI1499_concat	genbank_orf	exon	115126	115737	0	-	.	gene_id "AWRI1499_0043"; transcript_id "AWRI1499_0043";
AWRI1499_concat	genbank_orf	CDS	115126	115737	0	-	.	gene_id "AWRI1499_0043"; transcript_id "AWRI1499_0043";
AWRI1499_concat	genbank_orf	start_codon	117576	117578	0	-	.	gene_id "AWRI1499_0044"; transcript_id "AWRI1499_0044";
AWRI1499_concat	genbank_orf	stop_codon	116556	116554	0	-	.	gene_id "AWRI1499_0044"; transcript_id "AWRI1499_0044";
AWRI1499_concat	genbank_orf	exon	116553	117578	0	-	.	gene_id "AWRI1499_0044"; transcript_id "AWRI1499_0044";
AWRI1499_concat	genbank_orf	CDS	116553	117578	0	-	.	gene_id "AWRI1499_0044"; transcript_id "AWRI1499_0044";
AWRI1499_concat	genbank_orf	start_codon	117792	117794	0	+	.	gene_id "AWRI1499_0045"; transcript_id "AWRI1499_0045";
AWRI1499_concat	genbank_orf	stop_codon	118809	118811	0	+	.	gene_id "AWRI1499_0045"; transcript_id "AWRI1499_0045";
AWRI1499_concat	genbank_orf	exon	117792	118808	0	+	.	gene_id "AWRI1499_0045"; transcript_id "AWRI1499_0045";
AWRI1499_concat	genbank_orf	CDS	117792	118808	0	+	.	gene_id "AWRI1499_0045"; transcript_id "AWRI1499_0045";
AWRI1499_concat	genbank_orf	start_codon	121168	121170	0	-	.	gene_id "AWRI1499_0046"; transcript_id "AWRI1499_0046";
AWRI1499_concat	genbank_orf	stop_codon	119233	119231	0	-	.	gene_id "AWRI1499_0046"; transcript_id "AWRI1499_0046";
AWRI1499_concat	genbank_orf	exon	119230	121170	0	-	.	gene_id "AWRI1499_0046"; transcript_id "AWRI1499_0046";
AWRI1499_concat	genbank_orf	CDS	119230	121170	0	-	.	gene_id "AWRI1499_0046"; transcript_id "AWRI1499_0046";
AWRI1499_concat	genbank_orf	start_codon	123746	123748	0	-	.	gene_id "AWRI1499_0047"; transcript_id "AWRI1499_0047";
AWRI1499_concat	genbank_orf	stop_codon	121736	121734	0	-	.	gene_id "AWRI1499_0047"; transcript_id "AWRI1499_0047";
AWRI1499_concat	genbank_orf	exon	121733	123748	0	-	.	gene_id "AWRI1499_0047"; transcript_id "AWRI1499_0047";
AWRI1499_concat	genbank_orf	CDS	121733	123748	0	-	.	gene_id "AWRI1499_0047"; transcript_id "AWRI1499_0047";
AWRI1499_concat	genbank_orf	start_codon	126615	126617	0	-	.	gene_id "AWRI1499_0048"; transcript_id "AWRI1499_0048";
AWRI1499_concat	genbank_orf	stop_codon	123780	123778	0	-	.	gene_id "AWRI1499_0048"; transcript_id "AWRI1499_0048";
AWRI1499_concat	genbank_orf	exon	123777	126617	0	-	.	gene_id "AWRI1499_0048"; transcript_id "AWRI1499_0048";
AWRI1499_concat	genbank_orf	CDS	123777	126617	0	-	.	gene_id "AWRI1499_0048"; transcript_id "AWRI1499_0048";
AWRI1499_concat	genbank_orf	start_codon	129586	129588	0	-	.	gene_id "AWRI1499_0049"; transcript_id "AWRI1499_0049";
AWRI1499_concat	genbank_orf	stop_codon	127480	127478	0	-	.	gene_id "AWRI1499_0049"; transcript_id "AWRI1499_0049";
AWRI1499_concat	genbank_orf	exon	127477	129588	0	-	.	gene_id "AWRI1499_0049"; transcript_id "AWRI1499_0049";
AWRI1499_concat	genbank_orf	CDS	127477	129588	0	-	.	gene_id "AWRI1499_0049"; transcript_id "AWRI1499_0049";
AWRI1499_concat	genbank_orf	start_codon	131170	131172	0	-	.	gene_id "AWRI1499_0050"; transcript_id "AWRI1499_0050";
AWRI1499_concat	genbank_orf	stop_codon	130546	130544	0	-	.	gene_id "AWRI1499_0050"; transcript_id "AWRI1499_0050";
AWRI1499_concat	genbank_orf	exon	130543	131172	0	-	.	gene_id "AWRI1499_0050"; transcript_id "AWRI1499_0050";
AWRI1499_concat	genbank_orf	CDS	130543	131172	0	-	.	gene_id "AWRI1499_0050"; transcript_id "AWRI1499_0050";
AWRI1499_concat	genbank_orf	start_codon	132511	132513	0	-	.	gene_id "AWRI1499_0051"; transcript_id "AWRI1499_0051";
AWRI1499_concat	genbank_orf	stop_codon	131788	131786	0	-	.	gene_id "AWRI1499_0051"; transcript_id "AWRI1499_0051";
AWRI1499_concat	genbank_orf	exon	131785	132513	0	-	.	gene_id "AWRI1499_0051"; transcript_id "AWRI1499_0051";
AWRI1499_concat	genbank_orf	CDS	131785	132513	0	-	.	gene_id "AWRI1499_0051"; transcript_id "AWRI1499_0051";
AWRI1499_concat	genbank_orf	start_codon	136320	136322	0	+	.	gene_id "AWRI1499_0052"; transcript_id "AWRI1499_0052";
AWRI1499_concat	genbank_orf	stop_codon	137532	137534	0	+	.	gene_id "AWRI1499_0052"; transcript_id "AWRI1499_0052";
AWRI1499_concat	genbank_orf	exon	136320	137531	0	+	.	gene_id "AWRI1499_0052"; transcript_id "AWRI1499_0052";
AWRI1499_concat	genbank_orf	CDS	136320	137531	0	+	.	gene_id "AWRI1499_0052"; transcript_id "AWRI1499_0052";
AWRI1499_concat	genbank_orf	start_codon	138629	138631	0	-	.	gene_id "AWRI1499_0053"; transcript_id "AWRI1499_0053";
AWRI1499_concat	genbank_orf	stop_codon	137965	137963	0	-	.	gene_id "AWRI1499_0053"; transcript_id "AWRI1499_0053";
AWRI1499_concat	genbank_orf	exon	137962	138443	0	-	.	gene_id "AWRI1499_0053"; transcript_id "AWRI1499_0053";
AWRI1499_concat	genbank_orf	exon	138508	138631	0	-	.	gene_id "AWRI1499_0053"; transcript_id "AWRI1499_0053";
AWRI1499_concat	genbank_orf	CDS	137962	138443	0	-	.	gene_id "AWRI1499_0053"; transcript_id "AWRI1499_0053";
AWRI1499_concat	genbank_orf	CDS	138508	138631	0	-	.	gene_id "AWRI1499_0053"; transcript_id "AWRI1499_0053";
AWRI1499_concat	genbank_orf	start_codon	141724	141726	0	-	.	gene_id "AWRI1499_0054"; transcript_id "AWRI1499_0054";
AWRI1499_concat	genbank_orf	stop_codon	138967	138965	0	-	.	gene_id "AWRI1499_0054"; transcript_id "AWRI1499_0054";
AWRI1499_concat	genbank_orf	exon	138964	141726	0	-	.	gene_id "AWRI1499_0054"; transcript_id "AWRI1499_0054";
AWRI1499_concat	genbank_orf	CDS	138964	141726	0	-	.	gene_id "AWRI1499_0054"; transcript_id "AWRI1499_0054";
AWRI1499_concat	genbank_orf	start_codon	144696	144698	0	-	.	gene_id "AWRI1499_0055"; transcript_id "AWRI1499_0055";
AWRI1499_concat	genbank_orf	stop_codon	144105	144103	0	-	.	gene_id "AWRI1499_0055"; transcript_id "AWRI1499_0055";
AWRI1499_concat	genbank_orf	exon	144102	144698	0	-	.	gene_id "AWRI1499_0055"; transcript_id "AWRI1499_0055";
AWRI1499_concat	genbank_orf	CDS	144102	144698	0	-	.	gene_id "AWRI1499_0055"; transcript_id "AWRI1499_0055";
AWRI1499_concat	genbank_orf	start_codon	147173	147175	0	-	.	gene_id "AWRI1499_0056"; transcript_id "AWRI1499_0056";
AWRI1499_concat	genbank_orf	stop_codon	146426	146424	0	-	.	gene_id "AWRI1499_0056"; transcript_id "AWRI1499_0056";
AWRI1499_concat	genbank_orf	exon	146423	147175	0	-	.	gene_id "AWRI1499_0056"; transcript_id "AWRI1499_0056";
AWRI1499_concat	genbank_orf	CDS	146423	147175	0	-	.	gene_id "AWRI1499_0056"; transcript_id "AWRI1499_0056";
AWRI1499_concat	genbank_orf	start_codon	148538	148540	0	+	.	gene_id "AWRI1499_0057"; transcript_id "AWRI1499_0057";
AWRI1499_concat	genbank_orf	stop_codon	149000	149002	0	+	.	gene_id "AWRI1499_0057"; transcript_id "AWRI1499_0057";
AWRI1499_concat	genbank_orf	exon	148538	148999	0	+	.	gene_id "AWRI1499_0057"; transcript_id "AWRI1499_0057";
AWRI1499_concat	genbank_orf	CDS	148538	148999	0	+	.	gene_id "AWRI1499_0057"; transcript_id "AWRI1499_0057";
AWRI1499_concat	genbank_orf	start_codon	151384	151386	0	-	.	gene_id "AWRI1499_0058"; transcript_id "AWRI1499_0058";
AWRI1499_concat	genbank_orf	stop_codon	149719	149717	0	-	.	gene_id "AWRI1499_0058"; transcript_id "AWRI1499_0058";
AWRI1499_concat	genbank_orf	exon	149716	151386	0	-	.	gene_id "AWRI1499_0058"; transcript_id "AWRI1499_0058";
AWRI1499_concat	genbank_orf	CDS	149716	151386	0	-	.	gene_id "AWRI1499_0058"; transcript_id "AWRI1499_0058";
AWRI1499_concat	genbank_orf	start_codon	157624	157626	0	+	.	gene_id "AWRI1499_0059"; transcript_id "AWRI1499_0059";
AWRI1499_concat	genbank_orf	stop_codon	159691	159693	0	+	.	gene_id "AWRI1499_0059"; transcript_id "AWRI1499_0059";
AWRI1499_concat	genbank_orf	exon	157624	159690	0	+	.	gene_id "AWRI1499_0059"; transcript_id "AWRI1499_0059";
AWRI1499_concat	genbank_orf	CDS	157624	159690	0	+	.	gene_id "AWRI1499_0059"; transcript_id "AWRI1499_0059";
AWRI1499_concat	genbank_orf	start_codon	160527	160529	0	+	.	gene_id "AWRI1499_0060"; transcript_id "AWRI1499_0060";
AWRI1499_concat	genbank_orf	stop_codon	161820	161822	0	+	.	gene_id "AWRI1499_0060"; transcript_id "AWRI1499_0060";
AWRI1499_concat	genbank_orf	exon	160527	161819	0	+	.	gene_id "AWRI1499_0060"; transcript_id "AWRI1499_0060";
AWRI1499_concat	genbank_orf	CDS	160527	161819	0	+	.	gene_id "AWRI1499_0060"; transcript_id "AWRI1499_0060";
AWRI1499_concat	genbank_orf	start_codon	162845	162847	0	+	.	gene_id "AWRI1499_0061"; transcript_id "AWRI1499_0061";
AWRI1499_concat	genbank_orf	stop_codon	164309	164311	0	+	.	gene_id "AWRI1499_0061"; transcript_id "AWRI1499_0061";
AWRI1499_concat	genbank_orf	exon	162845	164308	0	+	.	gene_id "AWRI1499_0061"; transcript_id "AWRI1499_0061";
AWRI1499_concat	genbank_orf	CDS	162845	164308	0	+	.	gene_id "AWRI1499_0061"; transcript_id "AWRI1499_0061";
AWRI1499_concat	genbank_orf	start_codon	165742	165744	0	+	.	gene_id "AWRI1499_0062"; transcript_id "AWRI1499_0062";
AWRI1499_concat	genbank_orf	stop_codon	167101	167103	0	+	.	gene_id "AWRI1499_0062"; transcript_id "AWRI1499_0062";
AWRI1499_concat	genbank_orf	exon	165742	167100	0	+	.	gene_id "AWRI1499_0062"; transcript_id "AWRI1499_0062";
AWRI1499_concat	genbank_orf	CDS	165742	167100	0	+	.	gene_id "AWRI1499_0062"; transcript_id "AWRI1499_0062";
AWRI1499_concat	genbank_orf	start_codon	168745	168747	0	+	.	gene_id "AWRI1499_0063"; transcript_id "AWRI1499_0063";
AWRI1499_concat	genbank_orf	stop_codon	169594	169596	0	+	.	gene_id "AWRI1499_0063"; transcript_id "AWRI1499_0063";
AWRI1499_concat	genbank_orf	exon	168745	169593	0	+	.	gene_id "AWRI1499_0063"; transcript_id "AWRI1499_0063";
AWRI1499_concat	genbank_orf	CDS	168745	169593	0	+	.	gene_id "AWRI1499_0063"; transcript_id "AWRI1499_0063";
AWRI1499_concat	genbank_orf	start_codon	172357	172359	0	-	.	gene_id "AWRI1499_0064"; transcript_id "AWRI1499_0064";
AWRI1499_concat	genbank_orf	stop_codon	171426	171424	0	-	.	gene_id "AWRI1499_0064"; transcript_id "AWRI1499_0064";
AWRI1499_concat	genbank_orf	exon	171423	172262	0	-	.	gene_id "AWRI1499_0064"; transcript_id "AWRI1499_0064";
AWRI1499_concat	genbank_orf	exon	172357	172359	0	-	.	gene_id "AWRI1499_0064"; transcript_id "AWRI1499_0064";
AWRI1499_concat	genbank_orf	CDS	171423	172262	0	-	.	gene_id "AWRI1499_0064"; transcript_id "AWRI1499_0064";
AWRI1499_concat	genbank_orf	CDS	172357	172359	0	-	.	gene_id "AWRI1499_0064"; transcript_id "AWRI1499_0064";
AWRI1499_concat	genbank_orf	start_codon	174127	174129	0	-	.	gene_id "AWRI1499_0065"; transcript_id "AWRI1499_0065";
AWRI1499_concat	genbank_orf	stop_codon	173725	173723	0	-	.	gene_id "AWRI1499_0065"; transcript_id "AWRI1499_0065";
AWRI1499_concat	genbank_orf	exon	173722	174129	0	-	.	gene_id "AWRI1499_0065"; transcript_id "AWRI1499_0065";
AWRI1499_concat	genbank_orf	CDS	173722	174129	0	-	.	gene_id "AWRI1499_0065"; transcript_id "AWRI1499_0065";
AWRI1499_concat	genbank_orf	start_codon	176682	176684	0	-	.	gene_id "AWRI1499_0066"; transcript_id "AWRI1499_0066";
AWRI1499_concat	genbank_orf	stop_codon	176148	176146	0	-	.	gene_id "AWRI1499_0066"; transcript_id "AWRI1499_0066";
AWRI1499_concat	genbank_orf	exon	176145	176684	0	-	.	gene_id "AWRI1499_0066"; transcript_id "AWRI1499_0066";
AWRI1499_concat	genbank_orf	CDS	176145	176684	0	-	.	gene_id "AWRI1499_0066"; transcript_id "AWRI1499_0066";
AWRI1499_concat	genbank_orf	start_codon	179871	179873	0	-	.	gene_id "AWRI1499_0067"; transcript_id "AWRI1499_0067";
AWRI1499_concat	genbank_orf	stop_codon	178659	178657	0	-	.	gene_id "AWRI1499_0067"; transcript_id "AWRI1499_0067";
AWRI1499_concat	genbank_orf	exon	178656	179873	0	-	.	gene_id "AWRI1499_0067"; transcript_id "AWRI1499_0067";
AWRI1499_concat	genbank_orf	CDS	178656	179873	0	-	.	gene_id "AWRI1499_0067"; transcript_id "AWRI1499_0067";
AWRI1499_concat	genbank_orf	start_codon	181972	181974	0	-	.	gene_id "AWRI1499_0068"; transcript_id "AWRI1499_0068";
AWRI1499_concat	genbank_orf	stop_codon	180790	180788	0	-	.	gene_id "AWRI1499_0068"; transcript_id "AWRI1499_0068";
AWRI1499_concat	genbank_orf	exon	180787	181974	0	-	.	gene_id "AWRI1499_0068"; transcript_id "AWRI1499_0068";
AWRI1499_concat	genbank_orf	CDS	180787	181974	0	-	.	gene_id "AWRI1499_0068"; transcript_id "AWRI1499_0068";
AWRI1499_concat	genbank_orf	start_codon	182799	182801	0	+	.	gene_id "AWRI1499_0069"; transcript_id "AWRI1499_0069";
AWRI1499_concat	genbank_orf	stop_codon	183282	183284	0	+	.	gene_id "AWRI1499_0069"; transcript_id "AWRI1499_0069";
AWRI1499_concat	genbank_orf	exon	182799	183281	0	+	.	gene_id "AWRI1499_0069"; transcript_id "AWRI1499_0069";
AWRI1499_concat	genbank_orf	CDS	182799	183281	0	+	.	gene_id "AWRI1499_0069"; transcript_id "AWRI1499_0069";
AWRI1499_concat	genbank_orf	start_codon	185123	185125	0	-	.	gene_id "AWRI1499_0070"; transcript_id "AWRI1499_0070";
AWRI1499_concat	genbank_orf	stop_codon	184470	184468	0	-	.	gene_id "AWRI1499_0070"; transcript_id "AWRI1499_0070";
AWRI1499_concat	genbank_orf	exon	184467	184829	0	-	.	gene_id "AWRI1499_0070"; transcript_id "AWRI1499_0070";
AWRI1499_concat	genbank_orf	exon	185111	185125	0	-	.	gene_id "AWRI1499_0070"; transcript_id "AWRI1499_0070";
AWRI1499_concat	genbank_orf	CDS	184467	184829	0	-	.	gene_id "AWRI1499_0070"; transcript_id "AWRI1499_0070";
AWRI1499_concat	genbank_orf	CDS	185111	185125	0	-	.	gene_id "AWRI1499_0070"; transcript_id "AWRI1499_0070";
AWRI1499_concat	genbank_orf	start_codon	186649	186651	0	-	.	gene_id "AWRI1499_0071"; transcript_id "AWRI1499_0071";
AWRI1499_concat	genbank_orf	stop_codon	185542	185540	0	-	.	gene_id "AWRI1499_0071"; transcript_id "AWRI1499_0071";
AWRI1499_concat	genbank_orf	exon	185539	186651	0	-	.	gene_id "AWRI1499_0071"; transcript_id "AWRI1499_0071";
AWRI1499_concat	genbank_orf	CDS	185539	186651	0	-	.	gene_id "AWRI1499_0071"; transcript_id "AWRI1499_0071";
AWRI1499_concat	genbank_orf	start_codon	188381	188383	0	-	.	gene_id "AWRI1499_0072"; transcript_id "AWRI1499_0072";
AWRI1499_concat	genbank_orf	stop_codon	186962	186960	0	-	.	gene_id "AWRI1499_0072"; transcript_id "AWRI1499_0072";
AWRI1499_concat	genbank_orf	exon	186959	188295	0	-	.	gene_id "AWRI1499_0072"; transcript_id "AWRI1499_0072";
AWRI1499_concat	genbank_orf	exon	188374	188383	0	-	.	gene_id "AWRI1499_0072"; transcript_id "AWRI1499_0072";
AWRI1499_concat	genbank_orf	CDS	186959	188295	0	-	.	gene_id "AWRI1499_0072"; transcript_id "AWRI1499_0072";
AWRI1499_concat	genbank_orf	CDS	188374	188383	0	-	.	gene_id "AWRI1499_0072"; transcript_id "AWRI1499_0072";
AWRI1499_concat	genbank_orf	start_codon	190182	190184	0	+	.	gene_id "AWRI1499_0073"; transcript_id "AWRI1499_0073";
AWRI1499_concat	genbank_orf	stop_codon	190836	190838	0	+	.	gene_id "AWRI1499_0073"; transcript_id "AWRI1499_0073";
AWRI1499_concat	genbank_orf	exon	190182	190283	0	+	.	gene_id "AWRI1499_0073"; transcript_id "AWRI1499_0073";
AWRI1499_concat	genbank_orf	exon	190350	190835	0	+	.	gene_id "AWRI1499_0073"; transcript_id "AWRI1499_0073";
AWRI1499_concat	genbank_orf	CDS	190182	190283	0	+	.	gene_id "AWRI1499_0073"; transcript_id "AWRI1499_0073";
AWRI1499_concat	genbank_orf	CDS	190350	190835	0	+	.	gene_id "AWRI1499_0073"; transcript_id "AWRI1499_0073";
AWRI1499_concat	genbank_orf	start_codon	193509	193511	0	-	.	gene_id "AWRI1499_0074"; transcript_id "AWRI1499_0074";
AWRI1499_concat	genbank_orf	stop_codon	191112	191110	0	-	.	gene_id "AWRI1499_0074"; transcript_id "AWRI1499_0074";
AWRI1499_concat	genbank_orf	exon	191109	192598	0	-	.	gene_id "AWRI1499_0074"; transcript_id "AWRI1499_0074";
AWRI1499_concat	genbank_orf	exon	193346	193511	0	-	.	gene_id "AWRI1499_0074"; transcript_id "AWRI1499_0074";
AWRI1499_concat	genbank_orf	CDS	191109	192598	0	-	.	gene_id "AWRI1499_0074"; transcript_id "AWRI1499_0074";
AWRI1499_concat	genbank_orf	CDS	193346	193511	0	-	.	gene_id "AWRI1499_0074"; transcript_id "AWRI1499_0074";
AWRI1499_concat	genbank_orf	start_codon	195499	195501	0	-	.	gene_id "AWRI1499_0075"; transcript_id "AWRI1499_0075";
AWRI1499_concat	genbank_orf	stop_codon	193870	193868	0	-	.	gene_id "AWRI1499_0075"; transcript_id "AWRI1499_0075";
AWRI1499_concat	genbank_orf	exon	193867	195501	0	-	.	gene_id "AWRI1499_0075"; transcript_id "AWRI1499_0075";
AWRI1499_concat	genbank_orf	CDS	193867	195501	0	-	.	gene_id "AWRI1499_0075"; transcript_id "AWRI1499_0075";
AWRI1499_concat	genbank_orf	start_codon	199510	199512	0	-	.	gene_id "AWRI1499_0076"; transcript_id "AWRI1499_0076";
AWRI1499_concat	genbank_orf	stop_codon	196459	196457	0	-	.	gene_id "AWRI1499_0076"; transcript_id "AWRI1499_0076";
AWRI1499_concat	genbank_orf	exon	196456	199512	0	-	.	gene_id "AWRI1499_0076"; transcript_id "AWRI1499_0076";
AWRI1499_concat	genbank_orf	CDS	196456	199512	0	-	.	gene_id "AWRI1499_0076"; transcript_id "AWRI1499_0076";
AWRI1499_concat	genbank_orf	start_codon	203421	203423	0	+	.	gene_id "AWRI1499_0077"; transcript_id "AWRI1499_0077";
AWRI1499_concat	genbank_orf	stop_codon	204111	204113	0	+	.	gene_id "AWRI1499_0077"; transcript_id "AWRI1499_0077";
AWRI1499_concat	genbank_orf	exon	203421	204110	0	+	.	gene_id "AWRI1499_0077"; transcript_id "AWRI1499_0077";
AWRI1499_concat	genbank_orf	CDS	203421	204110	0	+	.	gene_id "AWRI1499_0077"; transcript_id "AWRI1499_0077";
AWRI1499_concat	genbank_orf	start_codon	210145	210147	0	-	.	gene_id "AWRI1499_0078"; transcript_id "AWRI1499_0078";
AWRI1499_concat	genbank_orf	stop_codon	207742	207740	0	-	.	gene_id "AWRI1499_0078"; transcript_id "AWRI1499_0078";
AWRI1499_concat	genbank_orf	exon	207739	210147	0	-	.	gene_id "AWRI1499_0078"; transcript_id "AWRI1499_0078";
AWRI1499_concat	genbank_orf	CDS	207739	210147	0	-	.	gene_id "AWRI1499_0078"; transcript_id "AWRI1499_0078";
AWRI1499_concat	genbank_orf	start_codon	210530	210532	0	+	.	gene_id "AWRI1499_0079"; transcript_id "AWRI1499_0079";
AWRI1499_concat	genbank_orf	stop_codon	212366	212368	0	+	.	gene_id "AWRI1499_0079"; transcript_id "AWRI1499_0079";
AWRI1499_concat	genbank_orf	exon	210530	212365	0	+	.	gene_id "AWRI1499_0079"; transcript_id "AWRI1499_0079";
AWRI1499_concat	genbank_orf	CDS	210530	212365	0	+	.	gene_id "AWRI1499_0079"; transcript_id "AWRI1499_0079";
AWRI1499_concat	genbank_orf	start_codon	213800	213802	0	-	.	gene_id "AWRI1499_0080"; transcript_id "AWRI1499_0080";
AWRI1499_concat	genbank_orf	stop_codon	212453	212451	0	-	.	gene_id "AWRI1499_0080"; transcript_id "AWRI1499_0080";
AWRI1499_concat	genbank_orf	exon	212450	213802	0	-	.	gene_id "AWRI1499_0080"; transcript_id "AWRI1499_0080";
AWRI1499_concat	genbank_orf	CDS	212450	213802	0	-	.	gene_id "AWRI1499_0080"; transcript_id "AWRI1499_0080";
AWRI1499_concat	genbank_orf	start_codon	218962	218964	0	-	.	gene_id "AWRI1499_0081"; transcript_id "AWRI1499_0081";
AWRI1499_concat	genbank_orf	stop_codon	215653	215651	0	-	.	gene_id "AWRI1499_0081"; transcript_id "AWRI1499_0081";
AWRI1499_concat	genbank_orf	exon	215650	218964	0	-	.	gene_id "AWRI1499_0081"; transcript_id "AWRI1499_0081";
AWRI1499_concat	genbank_orf	CDS	215650	218964	0	-	.	gene_id "AWRI1499_0081"; transcript_id "AWRI1499_0081";
AWRI1499_concat	genbank_orf	start_codon	219639	219641	0	-	.	gene_id "AWRI1499_0082"; transcript_id "AWRI1499_0082";
AWRI1499_concat	genbank_orf	stop_codon	219117	219115	0	-	.	gene_id "AWRI1499_0082"; transcript_id "AWRI1499_0082";
AWRI1499_concat	genbank_orf	exon	219114	219641	0	-	.	gene_id "AWRI1499_0082"; transcript_id "AWRI1499_0082";
AWRI1499_concat	genbank_orf	CDS	219114	219641	0	-	.	gene_id "AWRI1499_0082"; transcript_id "AWRI1499_0082";
AWRI1499_concat	genbank_orf	start_codon	221620	221622	0	-	.	gene_id "AWRI1499_0083"; transcript_id "AWRI1499_0083";
AWRI1499_concat	genbank_orf	stop_codon	219877	219875	0	-	.	gene_id "AWRI1499_0083"; transcript_id "AWRI1499_0083";
AWRI1499_concat	genbank_orf	exon	219874	221622	0	-	.	gene_id "AWRI1499_0083"; transcript_id "AWRI1499_0083";
AWRI1499_concat	genbank_orf	CDS	219874	221622	0	-	.	gene_id "AWRI1499_0083"; transcript_id "AWRI1499_0083";
AWRI1499_concat	genbank_orf	start_codon	224818	224820	0	-	.	gene_id "AWRI1499_0084"; transcript_id "AWRI1499_0084";
AWRI1499_concat	genbank_orf	stop_codon	224164	224162	0	-	.	gene_id "AWRI1499_0084"; transcript_id "AWRI1499_0084";
AWRI1499_concat	genbank_orf	exon	224161	224820	0	-	.	gene_id "AWRI1499_0084"; transcript_id "AWRI1499_0084";
AWRI1499_concat	genbank_orf	CDS	224161	224820	0	-	.	gene_id "AWRI1499_0084"; transcript_id "AWRI1499_0084";
AWRI1499_concat	genbank_orf	start_codon	227629	227631	0	+	.	gene_id "AWRI1499_0085"; transcript_id "AWRI1499_0085";
AWRI1499_concat	genbank_orf	stop_codon	228301	228303	0	+	.	gene_id "AWRI1499_0085"; transcript_id "AWRI1499_0085";
AWRI1499_concat	genbank_orf	exon	227629	228300	0	+	.	gene_id "AWRI1499_0085"; transcript_id "AWRI1499_0085";
AWRI1499_concat	genbank_orf	CDS	227629	228300	0	+	.	gene_id "AWRI1499_0085"; transcript_id "AWRI1499_0085";
AWRI1499_concat	genbank_orf	start_codon	230335	230337	0	+	.	gene_id "AWRI1499_0086"; transcript_id "AWRI1499_0086";
AWRI1499_concat	genbank_orf	stop_codon	231436	231438	0	+	.	gene_id "AWRI1499_0086"; transcript_id "AWRI1499_0086";
AWRI1499_concat	genbank_orf	exon	230335	231435	0	+	.	gene_id "AWRI1499_0086"; transcript_id "AWRI1499_0086";
AWRI1499_concat	genbank_orf	CDS	230335	231435	0	+	.	gene_id "AWRI1499_0086"; transcript_id "AWRI1499_0086";
AWRI1499_concat	genbank_orf	start_codon	231603	231605	0	+	.	gene_id "AWRI1499_0087"; transcript_id "AWRI1499_0087";
AWRI1499_concat	genbank_orf	stop_codon	232485	232487	0	+	.	gene_id "AWRI1499_0087"; transcript_id "AWRI1499_0087";
AWRI1499_concat	genbank_orf	exon	231603	232484	0	+	.	gene_id "AWRI1499_0087"; transcript_id "AWRI1499_0087";
AWRI1499_concat	genbank_orf	CDS	231603	232484	0	+	.	gene_id "AWRI1499_0087"; transcript_id "AWRI1499_0087";
AWRI1499_concat	genbank_orf	start_codon	233870	233872	0	-	.	gene_id "AWRI1499_0088"; transcript_id "AWRI1499_0088";
AWRI1499_concat	genbank_orf	stop_codon	232631	232629	0	-	.	gene_id "AWRI1499_0088"; transcript_id "AWRI1499_0088";
AWRI1499_concat	genbank_orf	exon	232628	233872	0	-	.	gene_id "AWRI1499_0088"; transcript_id "AWRI1499_0088";
AWRI1499_concat	genbank_orf	CDS	232628	233872	0	-	.	gene_id "AWRI1499_0088"; transcript_id "AWRI1499_0088";
AWRI1499_concat	genbank_orf	start_codon	235190	235192	0	+	.	gene_id "AWRI1499_0089"; transcript_id "AWRI1499_0089";
AWRI1499_concat	genbank_orf	stop_codon	236291	236293	0	+	.	gene_id "AWRI1499_0089"; transcript_id "AWRI1499_0089";
AWRI1499_concat	genbank_orf	exon	235190	236290	0	+	.	gene_id "AWRI1499_0089"; transcript_id "AWRI1499_0089";
AWRI1499_concat	genbank_orf	CDS	235190	236290	0	+	.	gene_id "AWRI1499_0089"; transcript_id "AWRI1499_0089";
AWRI1499_concat	genbank_orf	start_codon	237340	237342	0	+	.	gene_id "AWRI1499_0090"; transcript_id "AWRI1499_0090";
AWRI1499_concat	genbank_orf	stop_codon	240580	240582	0	+	.	gene_id "AWRI1499_0090"; transcript_id "AWRI1499_0090";
AWRI1499_concat	genbank_orf	exon	237340	240579	0	+	.	gene_id "AWRI1499_0090"; transcript_id "AWRI1499_0090";
AWRI1499_concat	genbank_orf	CDS	237340	240579	0	+	.	gene_id "AWRI1499_0090"; transcript_id "AWRI1499_0090";
AWRI1499_concat	genbank_orf	start_codon	241207	241209	0	+	.	gene_id "AWRI1499_0091"; transcript_id "AWRI1499_0091";
AWRI1499_concat	genbank_orf	stop_codon	244288	244290	0	+	.	gene_id "AWRI1499_0091"; transcript_id "AWRI1499_0091";
AWRI1499_concat	genbank_orf	exon	241207	244287	0	+	.	gene_id "AWRI1499_0091"; transcript_id "AWRI1499_0091";
AWRI1499_concat	genbank_orf	CDS	241207	244287	0	+	.	gene_id "AWRI1499_0091"; transcript_id "AWRI1499_0091";
AWRI1499_concat	genbank_orf	start_codon	247523	247525	0	-	.	gene_id "AWRI1499_0092"; transcript_id "AWRI1499_0092";
AWRI1499_concat	genbank_orf	stop_codon	244844	244842	0	-	.	gene_id "AWRI1499_0092"; transcript_id "AWRI1499_0092";
AWRI1499_concat	genbank_orf	exon	244841	247525	0	-	.	gene_id "AWRI1499_0092"; transcript_id "AWRI1499_0092";
AWRI1499_concat	genbank_orf	CDS	244841	247525	0	-	.	gene_id "AWRI1499_0092"; transcript_id "AWRI1499_0092";
AWRI1499_concat	genbank_orf	start_codon	251509	251511	0	-	.	gene_id "AWRI1499_0093"; transcript_id "AWRI1499_0093";
AWRI1499_concat	genbank_orf	stop_codon	249610	249608	0	-	.	gene_id "AWRI1499_0093"; transcript_id "AWRI1499_0093";
AWRI1499_concat	genbank_orf	exon	249607	251511	0	-	.	gene_id "AWRI1499_0093"; transcript_id "AWRI1499_0093";
AWRI1499_concat	genbank_orf	CDS	249607	251511	0	-	.	gene_id "AWRI1499_0093"; transcript_id "AWRI1499_0093";
AWRI1499_concat	genbank_orf	start_codon	253559	253561	0	-	.	gene_id "AWRI1499_0094"; transcript_id "AWRI1499_0094";
AWRI1499_concat	genbank_orf	stop_codon	252395	252393	0	-	.	gene_id "AWRI1499_0094"; transcript_id "AWRI1499_0094";
AWRI1499_concat	genbank_orf	exon	252392	253561	0	-	.	gene_id "AWRI1499_0094"; transcript_id "AWRI1499_0094";
AWRI1499_concat	genbank_orf	CDS	252392	253561	0	-	.	gene_id "AWRI1499_0094"; transcript_id "AWRI1499_0094";
AWRI1499_concat	genbank_orf	start_codon	254978	254980	0	+	.	gene_id "AWRI1499_0095"; transcript_id "AWRI1499_0095";
AWRI1499_concat	genbank_orf	stop_codon	256031	256033	0	+	.	gene_id "AWRI1499_0095"; transcript_id "AWRI1499_0095";
AWRI1499_concat	genbank_orf	exon	254978	256030	0	+	.	gene_id "AWRI1499_0095"; transcript_id "AWRI1499_0095";
AWRI1499_concat	genbank_orf	CDS	254978	256030	0	+	.	gene_id "AWRI1499_0095"; transcript_id "AWRI1499_0095";
AWRI1499_concat	genbank_orf	start_codon	256860	256862	0	+	.	gene_id "AWRI1499_0096"; transcript_id "AWRI1499_0096";
AWRI1499_concat	genbank_orf	stop_codon	259224	259226	0	+	.	gene_id "AWRI1499_0096"; transcript_id "AWRI1499_0096";
AWRI1499_concat	genbank_orf	start_codon	260517	260519	0	-	.	gene_id "AWRI1499_0097"; transcript_id "AWRI1499_0097";
AWRI1499_concat	genbank_orf	stop_codon	259728	259726	0	-	.	gene_id "AWRI1499_0097"; transcript_id "AWRI1499_0097";
AWRI1499_concat	genbank_orf	exon	259725	260519	0	-	.	gene_id "AWRI1499_0097"; transcript_id "AWRI1499_0097";
AWRI1499_concat	genbank_orf	CDS	259725	260519	0	-	.	gene_id "AWRI1499_0097"; transcript_id "AWRI1499_0097";
AWRI1499_concat	genbank_orf	start_codon	262705	262707	0	+	.	gene_id "AWRI1499_0098"; transcript_id "AWRI1499_0098";
AWRI1499_concat	genbank_orf	stop_codon	263131	263133	0	+	.	gene_id "AWRI1499_0098"; transcript_id "AWRI1499_0098";
AWRI1499_concat	genbank_orf	exon	262705	263130	0	+	.	gene_id "AWRI1499_0098"; transcript_id "AWRI1499_0098";
AWRI1499_concat	genbank_orf	CDS	262705	263130	0	+	.	gene_id "AWRI1499_0098"; transcript_id "AWRI1499_0098";
AWRI1499_concat	genbank_orf	start_codon	264570	264572	0	-	.	gene_id "AWRI1499_0099"; transcript_id "AWRI1499_0099";
AWRI1499_concat	genbank_orf	stop_codon	263853	263851	0	-	.	gene_id "AWRI1499_0099"; transcript_id "AWRI1499_0099";
AWRI1499_concat	genbank_orf	exon	263850	264572	0	-	.	gene_id "AWRI1499_0099"; transcript_id "AWRI1499_0099";
AWRI1499_concat	genbank_orf	CDS	263850	264572	0	-	.	gene_id "AWRI1499_0099"; transcript_id "AWRI1499_0099";
AWRI1499_concat	genbank_orf	start_codon	265024	265026	0	+	.	gene_id "AWRI1499_0100"; transcript_id "AWRI1499_0100";
AWRI1499_concat	genbank_orf	stop_codon	265425	265427	0	+	.	gene_id "AWRI1499_0100"; transcript_id "AWRI1499_0100";
AWRI1499_concat	genbank_orf	exon	265024	265064	0	+	.	gene_id "AWRI1499_0100"; transcript_id "AWRI1499_0100";
AWRI1499_concat	genbank_orf	exon	265130	265424	0	+	.	gene_id "AWRI1499_0100"; transcript_id "AWRI1499_0100";
AWRI1499_concat	genbank_orf	CDS	265024	265064	0	+	.	gene_id "AWRI1499_0100"; transcript_id "AWRI1499_0100";
AWRI1499_concat	genbank_orf	CDS	265130	265424	0	+	.	gene_id "AWRI1499_0100"; transcript_id "AWRI1499_0100";
AWRI1499_concat	genbank_orf	start_codon	268555	268557	0	-	.	gene_id "AWRI1499_0101"; transcript_id "AWRI1499_0101";
AWRI1499_concat	genbank_orf	stop_codon	265960	265958	0	-	.	gene_id "AWRI1499_0101"; transcript_id "AWRI1499_0101";
AWRI1499_concat	genbank_orf	exon	265957	268557	0	-	.	gene_id "AWRI1499_0101"; transcript_id "AWRI1499_0101";
AWRI1499_concat	genbank_orf	CDS	265957	268557	0	-	.	gene_id "AWRI1499_0101"; transcript_id "AWRI1499_0101";
AWRI1499_concat	genbank_orf	start_codon	270168	270170	0	-	.	gene_id "AWRI1499_0102"; transcript_id "AWRI1499_0102";
AWRI1499_concat	genbank_orf	stop_codon	269085	269083	0	-	.	gene_id "AWRI1499_0102"; transcript_id "AWRI1499_0102";
AWRI1499_concat	genbank_orf	exon	269082	270170	0	-	.	gene_id "AWRI1499_0102"; transcript_id "AWRI1499_0102";
AWRI1499_concat	genbank_orf	CDS	269082	270170	0	-	.	gene_id "AWRI1499_0102"; transcript_id "AWRI1499_0102";
AWRI1499_concat	genbank_orf	start_codon	272469	272471	0	-	.	gene_id "AWRI1499_0103"; transcript_id "AWRI1499_0103";
AWRI1499_concat	genbank_orf	stop_codon	271695	271693	0	-	.	gene_id "AWRI1499_0103"; transcript_id "AWRI1499_0103";
AWRI1499_concat	genbank_orf	start_codon	273484	273486	0	-	.	gene_id "AWRI1499_0104"; transcript_id "AWRI1499_0104";
AWRI1499_concat	genbank_orf	stop_codon	272806	272804	0	-	.	gene_id "AWRI1499_0104"; transcript_id "AWRI1499_0104";
AWRI1499_concat	genbank_orf	exon	272803	273486	0	-	.	gene_id "AWRI1499_0104"; transcript_id "AWRI1499_0104";
AWRI1499_concat	genbank_orf	CDS	272803	273486	0	-	.	gene_id "AWRI1499_0104"; transcript_id "AWRI1499_0104";
AWRI1499_concat	genbank_orf	start_codon	277689	277691	0	-	.	gene_id "AWRI1499_0105"; transcript_id "AWRI1499_0105";
AWRI1499_concat	genbank_orf	stop_codon	274764	274762	0	-	.	gene_id "AWRI1499_0105"; transcript_id "AWRI1499_0105";
AWRI1499_concat	genbank_orf	exon	274761	277691	0	-	.	gene_id "AWRI1499_0105"; transcript_id "AWRI1499_0105";
AWRI1499_concat	genbank_orf	CDS	274761	277691	0	-	.	gene_id "AWRI1499_0105"; transcript_id "AWRI1499_0105";
AWRI1499_concat	genbank_orf	start_codon	284537	284539	0	-	.	gene_id "AWRI1499_0106"; transcript_id "AWRI1499_0106";
AWRI1499_concat	genbank_orf	stop_codon	284078	284076	0	-	.	gene_id "AWRI1499_0106"; transcript_id "AWRI1499_0106";
AWRI1499_concat	genbank_orf	exon	284075	284539	0	-	.	gene_id "AWRI1499_0106"; transcript_id "AWRI1499_0106";
AWRI1499_concat	genbank_orf	CDS	284075	284539	0	-	.	gene_id "AWRI1499_0106"; transcript_id "AWRI1499_0106";
AWRI1499_concat	genbank_orf	start_codon	287778	287780	0	+	.	gene_id "AWRI1499_0107"; transcript_id "AWRI1499_0107";
AWRI1499_concat	genbank_orf	stop_codon	288768	288770	0	+	.	gene_id "AWRI1499_0107"; transcript_id "AWRI1499_0107";
AWRI1499_concat	genbank_orf	exon	287778	288767	0	+	.	gene_id "AWRI1499_0107"; transcript_id "AWRI1499_0107";
AWRI1499_concat	genbank_orf	CDS	287778	288767	0	+	.	gene_id "AWRI1499_0107"; transcript_id "AWRI1499_0107";
AWRI1499_concat	genbank_orf	start_codon	289903	289905	0	-	.	gene_id "AWRI1499_0108"; transcript_id "AWRI1499_0108";
AWRI1499_concat	genbank_orf	stop_codon	288991	288989	0	-	.	gene_id "AWRI1499_0108"; transcript_id "AWRI1499_0108";
AWRI1499_concat	genbank_orf	exon	288988	289905	0	-	.	gene_id "AWRI1499_0108"; transcript_id "AWRI1499_0108";
AWRI1499_concat	genbank_orf	CDS	288988	289905	0	-	.	gene_id "AWRI1499_0108"; transcript_id "AWRI1499_0108";
AWRI1499_concat	genbank_orf	start_codon	291731	291733	0	-	.	gene_id "AWRI1499_0109"; transcript_id "AWRI1499_0109";
AWRI1499_concat	genbank_orf	stop_codon	290282	290280	0	-	.	gene_id "AWRI1499_0109"; transcript_id "AWRI1499_0109";
AWRI1499_concat	genbank_orf	exon	290279	291733	0	-	.	gene_id "AWRI1499_0109"; transcript_id "AWRI1499_0109";
AWRI1499_concat	genbank_orf	CDS	290279	291733	0	-	.	gene_id "AWRI1499_0109"; transcript_id "AWRI1499_0109";
AWRI1499_concat	genbank_orf	start_codon	293352	293354	0	-	.	gene_id "AWRI1499_0110"; transcript_id "AWRI1499_0110";
AWRI1499_concat	genbank_orf	stop_codon	292740	292738	0	-	.	gene_id "AWRI1499_0110"; transcript_id "AWRI1499_0110";
AWRI1499_concat	genbank_orf	exon	292737	293354	0	-	.	gene_id "AWRI1499_0110"; transcript_id "AWRI1499_0110";
AWRI1499_concat	genbank_orf	CDS	292737	293354	0	-	.	gene_id "AWRI1499_0110"; transcript_id "AWRI1499_0110";
AWRI1499_concat	genbank_orf	start_codon	296011	296013	0	+	.	gene_id "AWRI1499_0111"; transcript_id "AWRI1499_0111";
AWRI1499_concat	genbank_orf	stop_codon	297649	297651	0	+	.	gene_id "AWRI1499_0111"; transcript_id "AWRI1499_0111";
AWRI1499_concat	genbank_orf	exon	296011	297648	0	+	.	gene_id "AWRI1499_0111"; transcript_id "AWRI1499_0111";
AWRI1499_concat	genbank_orf	CDS	296011	297648	0	+	.	gene_id "AWRI1499_0111"; transcript_id "AWRI1499_0111";
AWRI1499_concat	genbank_orf	start_codon	301210	301212	0	-	.	gene_id "AWRI1499_0112"; transcript_id "AWRI1499_0112";
AWRI1499_concat	genbank_orf	stop_codon	300498	300496	0	-	.	gene_id "AWRI1499_0112"; transcript_id "AWRI1499_0112";
AWRI1499_concat	genbank_orf	exon	300495	301007	0	-	.	gene_id "AWRI1499_0112"; transcript_id "AWRI1499_0112";
AWRI1499_concat	genbank_orf	exon	301096	301138	0	-	.	gene_id "AWRI1499_0112"; transcript_id "AWRI1499_0112";
AWRI1499_concat	genbank_orf	exon	301205	301212	0	-	.	gene_id "AWRI1499_0112"; transcript_id "AWRI1499_0112";
AWRI1499_concat	genbank_orf	CDS	300495	301007	0	-	.	gene_id "AWRI1499_0112"; transcript_id "AWRI1499_0112";
AWRI1499_concat	genbank_orf	CDS	301096	301138	0	-	.	gene_id "AWRI1499_0112"; transcript_id "AWRI1499_0112";
AWRI1499_concat	genbank_orf	CDS	301205	301212	0	-	.	gene_id "AWRI1499_0112"; transcript_id "AWRI1499_0112";
AWRI1499_concat	genbank_orf	start_codon	307886	307888	0	-	.	gene_id "AWRI1499_0113"; transcript_id "AWRI1499_0113";
AWRI1499_concat	genbank_orf	stop_codon	306533	306531	0	-	.	gene_id "AWRI1499_0113"; transcript_id "AWRI1499_0113";
AWRI1499_concat	genbank_orf	exon	306530	307888	0	-	.	gene_id "AWRI1499_0113"; transcript_id "AWRI1499_0113";
AWRI1499_concat	genbank_orf	CDS	306530	307888	0	-	.	gene_id "AWRI1499_0113"; transcript_id "AWRI1499_0113";
AWRI1499_concat	genbank_orf	start_codon	311429	311431	0	+	.	gene_id "AWRI1499_0114"; transcript_id "AWRI1499_0114";
AWRI1499_concat	genbank_orf	stop_codon	313295	313297	0	+	.	gene_id "AWRI1499_0114"; transcript_id "AWRI1499_0114";
AWRI1499_concat	genbank_orf	exon	311429	313294	0	+	.	gene_id "AWRI1499_0114"; transcript_id "AWRI1499_0114";
AWRI1499_concat	genbank_orf	CDS	311429	313294	0	+	.	gene_id "AWRI1499_0114"; transcript_id "AWRI1499_0114";
AWRI1499_concat	genbank_orf	start_codon	314821	314823	0	-	.	gene_id "AWRI1499_0115"; transcript_id "AWRI1499_0115";
AWRI1499_concat	genbank_orf	stop_codon	313363	313361	0	-	.	gene_id "AWRI1499_0115"; transcript_id "AWRI1499_0115";
AWRI1499_concat	genbank_orf	exon	313360	314823	0	-	.	gene_id "AWRI1499_0115"; transcript_id "AWRI1499_0115";
AWRI1499_concat	genbank_orf	CDS	313360	314823	0	-	.	gene_id "AWRI1499_0115"; transcript_id "AWRI1499_0115";
AWRI1499_concat	genbank_orf	start_codon	316635	316637	0	-	.	gene_id "AWRI1499_0116"; transcript_id "AWRI1499_0116";
AWRI1499_concat	genbank_orf	stop_codon	316003	316001	0	-	.	gene_id "AWRI1499_0116"; transcript_id "AWRI1499_0116";
AWRI1499_concat	genbank_orf	exon	316000	316281	0	-	.	gene_id "AWRI1499_0116"; transcript_id "AWRI1499_0116";
AWRI1499_concat	genbank_orf	exon	316545	316637	0	-	.	gene_id "AWRI1499_0116"; transcript_id "AWRI1499_0116";
AWRI1499_concat	genbank_orf	CDS	316000	316281	0	-	.	gene_id "AWRI1499_0116"; transcript_id "AWRI1499_0116";
AWRI1499_concat	genbank_orf	CDS	316545	316637	0	-	.	gene_id "AWRI1499_0116"; transcript_id "AWRI1499_0116";
AWRI1499_concat	genbank_orf	start_codon	318119	318121	0	+	.	gene_id "AWRI1499_0117"; transcript_id "AWRI1499_0117";
AWRI1499_concat	genbank_orf	stop_codon	320015	320017	0	+	.	gene_id "AWRI1499_0117"; transcript_id "AWRI1499_0117";
AWRI1499_concat	genbank_orf	exon	318119	320014	0	+	.	gene_id "AWRI1499_0117"; transcript_id "AWRI1499_0117";
AWRI1499_concat	genbank_orf	CDS	318119	320014	0	+	.	gene_id "AWRI1499_0117"; transcript_id "AWRI1499_0117";
AWRI1499_concat	genbank_orf	start_codon	321548	321550	0	+	.	gene_id "AWRI1499_0118"; transcript_id "AWRI1499_0118";
AWRI1499_concat	genbank_orf	stop_codon	324308	324310	0	+	.	gene_id "AWRI1499_0118"; transcript_id "AWRI1499_0118";
AWRI1499_concat	genbank_orf	exon	321548	324307	0	+	.	gene_id "AWRI1499_0118"; transcript_id "AWRI1499_0118";
AWRI1499_concat	genbank_orf	CDS	321548	324307	0	+	.	gene_id "AWRI1499_0118"; transcript_id "AWRI1499_0118";
AWRI1499_concat	genbank_orf	start_codon	327148	327150	0	+	.	gene_id "AWRI1499_0119"; transcript_id "AWRI1499_0119";
AWRI1499_concat	genbank_orf	stop_codon	328321	328323	0	+	.	gene_id "AWRI1499_0119"; transcript_id "AWRI1499_0119";
AWRI1499_concat	genbank_orf	exon	327148	327644	0	+	.	gene_id "AWRI1499_0119"; transcript_id "AWRI1499_0119";
AWRI1499_concat	genbank_orf	exon	328035	328320	0	+	.	gene_id "AWRI1499_0119"; transcript_id "AWRI1499_0119";
AWRI1499_concat	genbank_orf	CDS	327148	327644	0	+	.	gene_id "AWRI1499_0119"; transcript_id "AWRI1499_0119";
AWRI1499_concat	genbank_orf	CDS	328035	328320	0	+	.	gene_id "AWRI1499_0119"; transcript_id "AWRI1499_0119";
AWRI1499_concat	genbank_orf	start_codon	329731	329733	0	-	.	gene_id "AWRI1499_0120"; transcript_id "AWRI1499_0120";
AWRI1499_concat	genbank_orf	stop_codon	328585	328583	0	-	.	gene_id "AWRI1499_0120"; transcript_id "AWRI1499_0120";
AWRI1499_concat	genbank_orf	start_codon	331454	331456	0	+	.	gene_id "AWRI1499_0121"; transcript_id "AWRI1499_0121";
AWRI1499_concat	genbank_orf	stop_codon	334250	334252	0	+	.	gene_id "AWRI1499_0121"; transcript_id "AWRI1499_0121";
AWRI1499_concat	genbank_orf	exon	331454	334249	0	+	.	gene_id "AWRI1499_0121"; transcript_id "AWRI1499_0121";
AWRI1499_concat	genbank_orf	CDS	331454	334249	0	+	.	gene_id "AWRI1499_0121"; transcript_id "AWRI1499_0121";
AWRI1499_concat	genbank_orf	start_codon	335588	335590	0	-	.	gene_id "AWRI1499_0122"; transcript_id "AWRI1499_0122";
AWRI1499_concat	genbank_orf	stop_codon	334475	334473	0	-	.	gene_id "AWRI1499_0122"; transcript_id "AWRI1499_0122";
AWRI1499_concat	genbank_orf	exon	334472	335080	0	-	.	gene_id "AWRI1499_0122"; transcript_id "AWRI1499_0122";
AWRI1499_concat	genbank_orf	exon	335576	335590	0	-	.	gene_id "AWRI1499_0122"; transcript_id "AWRI1499_0122";
AWRI1499_concat	genbank_orf	CDS	334472	335080	0	-	.	gene_id "AWRI1499_0122"; transcript_id "AWRI1499_0122";
AWRI1499_concat	genbank_orf	CDS	335576	335590	0	-	.	gene_id "AWRI1499_0122"; transcript_id "AWRI1499_0122";
AWRI1499_concat	genbank_orf	start_codon	339496	339498	0	-	.	gene_id "AWRI1499_0123"; transcript_id "AWRI1499_0123";
AWRI1499_concat	genbank_orf	stop_codon	336319	336317	0	-	.	gene_id "AWRI1499_0123"; transcript_id "AWRI1499_0123";
AWRI1499_concat	genbank_orf	exon	336316	339498	0	-	.	gene_id "AWRI1499_0123"; transcript_id "AWRI1499_0123";
AWRI1499_concat	genbank_orf	CDS	336316	339498	0	-	.	gene_id "AWRI1499_0123"; transcript_id "AWRI1499_0123";
AWRI1499_concat	genbank_orf	start_codon	339794	339796	0	+	.	gene_id "AWRI1499_0124"; transcript_id "AWRI1499_0124";
AWRI1499_concat	genbank_orf	stop_codon	341090	341092	0	+	.	gene_id "AWRI1499_0124"; transcript_id "AWRI1499_0124";
AWRI1499_concat	genbank_orf	exon	339794	341089	0	+	.	gene_id "AWRI1499_0124"; transcript_id "AWRI1499_0124";
AWRI1499_concat	genbank_orf	CDS	339794	341089	0	+	.	gene_id "AWRI1499_0124"; transcript_id "AWRI1499_0124";
AWRI1499_concat	genbank_orf	start_codon	341796	341798	0	-	.	gene_id "AWRI1499_0125"; transcript_id "AWRI1499_0125";
AWRI1499_concat	genbank_orf	stop_codon	341376	341374	0	-	.	gene_id "AWRI1499_0125"; transcript_id "AWRI1499_0125";
AWRI1499_concat	genbank_orf	exon	341373	341798	0	-	.	gene_id "AWRI1499_0125"; transcript_id "AWRI1499_0125";
AWRI1499_concat	genbank_orf	CDS	341373	341798	0	-	.	gene_id "AWRI1499_0125"; transcript_id "AWRI1499_0125";
AWRI1499_concat	genbank_orf	start_codon	343931	343933	0	-	.	gene_id "AWRI1499_0126"; transcript_id "AWRI1499_0126";
AWRI1499_concat	genbank_orf	stop_codon	342092	342090	0	-	.	gene_id "AWRI1499_0126"; transcript_id "AWRI1499_0126";
AWRI1499_concat	genbank_orf	exon	342089	343933	0	-	.	gene_id "AWRI1499_0126"; transcript_id "AWRI1499_0126";
AWRI1499_concat	genbank_orf	CDS	342089	343933	0	-	.	gene_id "AWRI1499_0126"; transcript_id "AWRI1499_0126";
AWRI1499_concat	genbank_orf	start_codon	345194	345196	0	+	.	gene_id "AWRI1499_0127"; transcript_id "AWRI1499_0127";
AWRI1499_concat	genbank_orf	stop_codon	347012	347014	0	+	.	gene_id "AWRI1499_0127"; transcript_id "AWRI1499_0127";
AWRI1499_concat	genbank_orf	exon	345194	347011	0	+	.	gene_id "AWRI1499_0127"; transcript_id "AWRI1499_0127";
AWRI1499_concat	genbank_orf	CDS	345194	347011	0	+	.	gene_id "AWRI1499_0127"; transcript_id "AWRI1499_0127";
AWRI1499_concat	genbank_orf	start_codon	349037	349039	0	-	.	gene_id "AWRI1499_0128"; transcript_id "AWRI1499_0128";
AWRI1499_concat	genbank_orf	stop_codon	347438	347436	0	-	.	gene_id "AWRI1499_0128"; transcript_id "AWRI1499_0128";
AWRI1499_concat	genbank_orf	exon	347435	348718	0	-	.	gene_id "AWRI1499_0128"; transcript_id "AWRI1499_0128";
AWRI1499_concat	genbank_orf	exon	349004	349039	0	-	.	gene_id "AWRI1499_0128"; transcript_id "AWRI1499_0128";
AWRI1499_concat	genbank_orf	CDS	347435	348718	0	-	.	gene_id "AWRI1499_0128"; transcript_id "AWRI1499_0128";
AWRI1499_concat	genbank_orf	CDS	349004	349039	0	-	.	gene_id "AWRI1499_0128"; transcript_id "AWRI1499_0128";
AWRI1499_concat	genbank_orf	start_codon	353796	353798	0	-	.	gene_id "AWRI1499_0129"; transcript_id "AWRI1499_0129";
AWRI1499_concat	genbank_orf	stop_codon	350487	350485	0	-	.	gene_id "AWRI1499_0129"; transcript_id "AWRI1499_0129";
AWRI1499_concat	genbank_orf	exon	350484	353798	0	-	.	gene_id "AWRI1499_0129"; transcript_id "AWRI1499_0129";
AWRI1499_concat	genbank_orf	CDS	350484	353798	0	-	.	gene_id "AWRI1499_0129"; transcript_id "AWRI1499_0129";
AWRI1499_concat	genbank_orf	start_codon	354243	354245	0	+	.	gene_id "AWRI1499_0130"; transcript_id "AWRI1499_0130";
AWRI1499_concat	genbank_orf	stop_codon	354759	354761	0	+	.	gene_id "AWRI1499_0130"; transcript_id "AWRI1499_0130";
AWRI1499_concat	genbank_orf	exon	354243	354758	0	+	.	gene_id "AWRI1499_0130"; transcript_id "AWRI1499_0130";
AWRI1499_concat	genbank_orf	CDS	354243	354758	0	+	.	gene_id "AWRI1499_0130"; transcript_id "AWRI1499_0130";
AWRI1499_concat	genbank_orf	start_codon	358520	358522	0	-	.	gene_id "AWRI1499_0131"; transcript_id "AWRI1499_0131";
AWRI1499_concat	genbank_orf	stop_codon	355544	355542	0	-	.	gene_id "AWRI1499_0131"; transcript_id "AWRI1499_0131";
AWRI1499_concat	genbank_orf	exon	355541	358522	0	-	.	gene_id "AWRI1499_0131"; transcript_id "AWRI1499_0131";
AWRI1499_concat	genbank_orf	CDS	355541	358522	0	-	.	gene_id "AWRI1499_0131"; transcript_id "AWRI1499_0131";
AWRI1499_concat	genbank_orf	start_codon	363918	363920	0	-	.	gene_id "AWRI1499_0132"; transcript_id "AWRI1499_0132";
AWRI1499_concat	genbank_orf	stop_codon	363018	363016	0	-	.	gene_id "AWRI1499_0132"; transcript_id "AWRI1499_0132";
AWRI1499_concat	genbank_orf	exon	363015	363920	0	-	.	gene_id "AWRI1499_0132"; transcript_id "AWRI1499_0132";
AWRI1499_concat	genbank_orf	CDS	363015	363920	0	-	.	gene_id "AWRI1499_0132"; transcript_id "AWRI1499_0132";
AWRI1499_concat	genbank_orf	start_codon	368651	368653	0	+	.	gene_id "AWRI1499_0133"; transcript_id "AWRI1499_0133";
AWRI1499_concat	genbank_orf	stop_codon	370694	370696	0	+	.	gene_id "AWRI1499_0133"; transcript_id "AWRI1499_0133";
AWRI1499_concat	genbank_orf	exon	368651	370693	0	+	.	gene_id "AWRI1499_0133"; transcript_id "AWRI1499_0133";
AWRI1499_concat	genbank_orf	CDS	368651	370693	0	+	.	gene_id "AWRI1499_0133"; transcript_id "AWRI1499_0133";
AWRI1499_concat	genbank_orf	start_codon	371786	371788	0	+	.	gene_id "AWRI1499_0134"; transcript_id "AWRI1499_0134";
AWRI1499_concat	genbank_orf	stop_codon	373244	373246	0	+	.	gene_id "AWRI1499_0134"; transcript_id "AWRI1499_0134";
AWRI1499_concat	genbank_orf	exon	371786	373243	0	+	.	gene_id "AWRI1499_0134"; transcript_id "AWRI1499_0134";
AWRI1499_concat	genbank_orf	CDS	371786	373243	0	+	.	gene_id "AWRI1499_0134"; transcript_id "AWRI1499_0134";
AWRI1499_concat	genbank_orf	start_codon	373863	373865	0	-	.	gene_id "AWRI1499_0135"; transcript_id "AWRI1499_0135";
AWRI1499_concat	genbank_orf	stop_codon	373373	373371	0	-	.	gene_id "AWRI1499_0135"; transcript_id "AWRI1499_0135";
AWRI1499_concat	genbank_orf	exon	373370	373744	0	-	.	gene_id "AWRI1499_0135"; transcript_id "AWRI1499_0135";
AWRI1499_concat	genbank_orf	exon	373824	373865	0	-	.	gene_id "AWRI1499_0135"; transcript_id "AWRI1499_0135";
AWRI1499_concat	genbank_orf	CDS	373370	373744	0	-	.	gene_id "AWRI1499_0135"; transcript_id "AWRI1499_0135";
AWRI1499_concat	genbank_orf	CDS	373824	373865	0	-	.	gene_id "AWRI1499_0135"; transcript_id "AWRI1499_0135";
AWRI1499_concat	genbank_orf	start_codon	376197	376199	0	-	.	gene_id "AWRI1499_0136"; transcript_id "AWRI1499_0136";
AWRI1499_concat	genbank_orf	stop_codon	375549	375547	0	-	.	gene_id "AWRI1499_0136"; transcript_id "AWRI1499_0136";
AWRI1499_concat	genbank_orf	exon	375546	376199	0	-	.	gene_id "AWRI1499_0136"; transcript_id "AWRI1499_0136";
AWRI1499_concat	genbank_orf	CDS	375546	376199	0	-	.	gene_id "AWRI1499_0136"; transcript_id "AWRI1499_0136";
AWRI1499_concat	genbank_orf	start_codon	376966	376968	0	-	.	gene_id "AWRI1499_0137"; transcript_id "AWRI1499_0137";
AWRI1499_concat	genbank_orf	stop_codon	376258	376256	0	-	.	gene_id "AWRI1499_0137"; transcript_id "AWRI1499_0137";
AWRI1499_concat	genbank_orf	exon	376255	376968	0	-	.	gene_id "AWRI1499_0137"; transcript_id "AWRI1499_0137";
AWRI1499_concat	genbank_orf	CDS	376255	376968	0	-	.	gene_id "AWRI1499_0137"; transcript_id "AWRI1499_0137";
AWRI1499_concat	genbank_orf	start_codon	378246	378248	0	+	.	gene_id "AWRI1499_0138"; transcript_id "AWRI1499_0138";
AWRI1499_concat	genbank_orf	stop_codon	379257	379259	0	+	.	gene_id "AWRI1499_0138"; transcript_id "AWRI1499_0138";
AWRI1499_concat	genbank_orf	exon	378246	379256	0	+	.	gene_id "AWRI1499_0138"; transcript_id "AWRI1499_0138";
AWRI1499_concat	genbank_orf	CDS	378246	379256	0	+	.	gene_id "AWRI1499_0138"; transcript_id "AWRI1499_0138";
AWRI1499_concat	genbank_orf	start_codon	379761	379763	0	+	.	gene_id "AWRI1499_0139"; transcript_id "AWRI1499_0139";
AWRI1499_concat	genbank_orf	stop_codon	382101	382103	0	+	.	gene_id "AWRI1499_0139"; transcript_id "AWRI1499_0139";
AWRI1499_concat	genbank_orf	exon	379761	382100	0	+	.	gene_id "AWRI1499_0139"; transcript_id "AWRI1499_0139";
AWRI1499_concat	genbank_orf	CDS	379761	382100	0	+	.	gene_id "AWRI1499_0139"; transcript_id "AWRI1499_0139";
AWRI1499_concat	genbank_orf	start_codon	384355	384357	0	-	.	gene_id "AWRI1499_0140"; transcript_id "AWRI1499_0140";
AWRI1499_concat	genbank_orf	stop_codon	382735	382733	0	-	.	gene_id "AWRI1499_0140"; transcript_id "AWRI1499_0140";
AWRI1499_concat	genbank_orf	exon	382732	384357	0	-	.	gene_id "AWRI1499_0140"; transcript_id "AWRI1499_0140";
AWRI1499_concat	genbank_orf	CDS	382732	384357	0	-	.	gene_id "AWRI1499_0140"; transcript_id "AWRI1499_0140";
AWRI1499_concat	genbank_orf	start_codon	385319	385321	0	+	.	gene_id "AWRI1499_0141"; transcript_id "AWRI1499_0141";
AWRI1499_concat	genbank_orf	stop_codon	386285	386287	0	+	.	gene_id "AWRI1499_0141"; transcript_id "AWRI1499_0141";
AWRI1499_concat	genbank_orf	exon	385319	386284	0	+	.	gene_id "AWRI1499_0141"; transcript_id "AWRI1499_0141";
AWRI1499_concat	genbank_orf	CDS	385319	386284	0	+	.	gene_id "AWRI1499_0141"; transcript_id "AWRI1499_0141";
AWRI1499_concat	genbank_orf	start_codon	389519	389521	0	-	.	gene_id "AWRI1499_0142"; transcript_id "AWRI1499_0142";
AWRI1499_concat	genbank_orf	stop_codon	386717	386715	0	-	.	gene_id "AWRI1499_0142"; transcript_id "AWRI1499_0142";
AWRI1499_concat	genbank_orf	exon	386714	389521	0	-	.	gene_id "AWRI1499_0142"; transcript_id "AWRI1499_0142";
AWRI1499_concat	genbank_orf	CDS	386714	389521	0	-	.	gene_id "AWRI1499_0142"; transcript_id "AWRI1499_0142";
AWRI1499_concat	genbank_orf	start_codon	389968	389970	0	+	.	gene_id "AWRI1499_0143"; transcript_id "AWRI1499_0143";
AWRI1499_concat	genbank_orf	stop_codon	390252	390254	0	+	.	gene_id "AWRI1499_0143"; transcript_id "AWRI1499_0143";
AWRI1499_concat	genbank_orf	exon	389968	390005	0	+	.	gene_id "AWRI1499_0143"; transcript_id "AWRI1499_0143";
AWRI1499_concat	genbank_orf	exon	390080	390251	0	+	.	gene_id "AWRI1499_0143"; transcript_id "AWRI1499_0143";
AWRI1499_concat	genbank_orf	CDS	389968	390005	0	+	.	gene_id "AWRI1499_0143"; transcript_id "AWRI1499_0143";
AWRI1499_concat	genbank_orf	CDS	390080	390251	0	+	.	gene_id "AWRI1499_0143"; transcript_id "AWRI1499_0143";
AWRI1499_concat	genbank_orf	start_codon	391730	391732	0	+	.	gene_id "AWRI1499_0144"; transcript_id "AWRI1499_0144";
AWRI1499_concat	genbank_orf	stop_codon	393920	393922	0	+	.	gene_id "AWRI1499_0144"; transcript_id "AWRI1499_0144";
AWRI1499_concat	genbank_orf	exon	391730	393919	0	+	.	gene_id "AWRI1499_0144"; transcript_id "AWRI1499_0144";
AWRI1499_concat	genbank_orf	CDS	391730	393919	0	+	.	gene_id "AWRI1499_0144"; transcript_id "AWRI1499_0144";
AWRI1499_concat	genbank_orf	start_codon	394975	394977	0	+	.	gene_id "AWRI1499_0145"; transcript_id "AWRI1499_0145";
AWRI1499_concat	genbank_orf	stop_codon	395656	395658	0	+	.	gene_id "AWRI1499_0145"; transcript_id "AWRI1499_0145";
AWRI1499_concat	genbank_orf	exon	394975	395655	0	+	.	gene_id "AWRI1499_0145"; transcript_id "AWRI1499_0145";
AWRI1499_concat	genbank_orf	CDS	394975	395655	0	+	.	gene_id "AWRI1499_0145"; transcript_id "AWRI1499_0145";
AWRI1499_concat	genbank_orf	start_codon	398739	398741	0	-	.	gene_id "AWRI1499_0146"; transcript_id "AWRI1499_0146";
AWRI1499_concat	genbank_orf	stop_codon	397770	397768	0	-	.	gene_id "AWRI1499_0146"; transcript_id "AWRI1499_0146";
AWRI1499_concat	genbank_orf	exon	397767	398741	0	-	.	gene_id "AWRI1499_0146"; transcript_id "AWRI1499_0146";
AWRI1499_concat	genbank_orf	CDS	397767	398741	0	-	.	gene_id "AWRI1499_0146"; transcript_id "AWRI1499_0146";
AWRI1499_concat	genbank_orf	start_codon	404618	404620	0	-	.	gene_id "AWRI1499_0147"; transcript_id "AWRI1499_0147";
AWRI1499_concat	genbank_orf	stop_codon	402272	402270	0	-	.	gene_id "AWRI1499_0147"; transcript_id "AWRI1499_0147";
AWRI1499_concat	genbank_orf	exon	402269	402642	0	-	.	gene_id "AWRI1499_0147"; transcript_id "AWRI1499_0147";
AWRI1499_concat	genbank_orf	exon	402713	404378	0	-	.	gene_id "AWRI1499_0147"; transcript_id "AWRI1499_0147";
AWRI1499_concat	genbank_orf	exon	404516	404620	0	-	.	gene_id "AWRI1499_0147"; transcript_id "AWRI1499_0147";
AWRI1499_concat	genbank_orf	CDS	402269	402642	0	-	.	gene_id "AWRI1499_0147"; transcript_id "AWRI1499_0147";
AWRI1499_concat	genbank_orf	CDS	402713	404378	0	-	.	gene_id "AWRI1499_0147"; transcript_id "AWRI1499_0147";
AWRI1499_concat	genbank_orf	CDS	404516	404620	0	-	.	gene_id "AWRI1499_0147"; transcript_id "AWRI1499_0147";
AWRI1499_concat	genbank_orf	start_codon	411823	411825	0	-	.	gene_id "AWRI1499_0148"; transcript_id "AWRI1499_0148";
AWRI1499_concat	genbank_orf	stop_codon	405634	405632	0	-	.	gene_id "AWRI1499_0148"; transcript_id "AWRI1499_0148";
AWRI1499_concat	genbank_orf	exon	405631	411825	0	-	.	gene_id "AWRI1499_0148"; transcript_id "AWRI1499_0148";
AWRI1499_concat	genbank_orf	CDS	405631	411825	0	-	.	gene_id "AWRI1499_0148"; transcript_id "AWRI1499_0148";
AWRI1499_concat	genbank_orf	start_codon	414279	414281	0	+	.	gene_id "AWRI1499_0149"; transcript_id "AWRI1499_0149";
AWRI1499_concat	genbank_orf	stop_codon	416973	416975	0	+	.	gene_id "AWRI1499_0149"; transcript_id "AWRI1499_0149";
AWRI1499_concat	genbank_orf	exon	414279	416972	0	+	.	gene_id "AWRI1499_0149"; transcript_id "AWRI1499_0149";
AWRI1499_concat	genbank_orf	CDS	414279	416972	0	+	.	gene_id "AWRI1499_0149"; transcript_id "AWRI1499_0149";
AWRI1499_concat	genbank_orf	start_codon	417055	417057	0	+	.	gene_id "AWRI1499_0150"; transcript_id "AWRI1499_0150";
AWRI1499_concat	genbank_orf	stop_codon	419125	419127	0	+	.	gene_id "AWRI1499_0150"; transcript_id "AWRI1499_0150";
AWRI1499_concat	genbank_orf	exon	417055	419124	0	+	.	gene_id "AWRI1499_0150"; transcript_id "AWRI1499_0150";
AWRI1499_concat	genbank_orf	CDS	417055	419124	0	+	.	gene_id "AWRI1499_0150"; transcript_id "AWRI1499_0150";
AWRI1499_concat	genbank_orf	start_codon	420547	420549	0	+	.	gene_id "AWRI1499_0151"; transcript_id "AWRI1499_0151";
AWRI1499_concat	genbank_orf	stop_codon	421435	421437	0	+	.	gene_id "AWRI1499_0151"; transcript_id "AWRI1499_0151";
AWRI1499_concat	genbank_orf	exon	420547	421434	0	+	.	gene_id "AWRI1499_0151"; transcript_id "AWRI1499_0151";
AWRI1499_concat	genbank_orf	CDS	420547	421434	0	+	.	gene_id "AWRI1499_0151"; transcript_id "AWRI1499_0151";
AWRI1499_concat	genbank_orf	start_codon	421460	421462	0	+	.	gene_id "AWRI1499_0152"; transcript_id "AWRI1499_0152";
AWRI1499_concat	genbank_orf	stop_codon	422513	422515	0	+	.	gene_id "AWRI1499_0152"; transcript_id "AWRI1499_0152";
AWRI1499_concat	genbank_orf	exon	421460	422512	0	+	.	gene_id "AWRI1499_0152"; transcript_id "AWRI1499_0152";
AWRI1499_concat	genbank_orf	CDS	421460	422512	0	+	.	gene_id "AWRI1499_0152"; transcript_id "AWRI1499_0152";
AWRI1499_concat	genbank_orf	start_codon	424923	424925	0	-	.	gene_id "AWRI1499_0153"; transcript_id "AWRI1499_0153";
AWRI1499_concat	genbank_orf	stop_codon	422868	422866	0	-	.	gene_id "AWRI1499_0153"; transcript_id "AWRI1499_0153";
AWRI1499_concat	genbank_orf	exon	422865	424925	0	-	.	gene_id "AWRI1499_0153"; transcript_id "AWRI1499_0153";
AWRI1499_concat	genbank_orf	CDS	422865	424925	0	-	.	gene_id "AWRI1499_0153"; transcript_id "AWRI1499_0153";
AWRI1499_concat	genbank_orf	start_codon	427045	427047	0	+	.	gene_id "AWRI1499_0154"; transcript_id "AWRI1499_0154";
AWRI1499_concat	genbank_orf	stop_codon	427675	427677	0	+	.	gene_id "AWRI1499_0154"; transcript_id "AWRI1499_0154";
AWRI1499_concat	genbank_orf	exon	427045	427674	0	+	.	gene_id "AWRI1499_0154"; transcript_id "AWRI1499_0154";
AWRI1499_concat	genbank_orf	CDS	427045	427674	0	+	.	gene_id "AWRI1499_0154"; transcript_id "AWRI1499_0154";
AWRI1499_concat	genbank_orf	start_codon	427787	427789	0	+	.	gene_id "AWRI1499_0155"; transcript_id "AWRI1499_0155";
AWRI1499_concat	genbank_orf	stop_codon	428309	428311	0	+	.	gene_id "AWRI1499_0155"; transcript_id "AWRI1499_0155";
AWRI1499_concat	genbank_orf	exon	427787	428308	0	+	.	gene_id "AWRI1499_0155"; transcript_id "AWRI1499_0155";
AWRI1499_concat	genbank_orf	CDS	427787	428308	0	+	.	gene_id "AWRI1499_0155"; transcript_id "AWRI1499_0155";
AWRI1499_concat	genbank_orf	start_codon	431054	431056	0	-	.	gene_id "AWRI1499_0156"; transcript_id "AWRI1499_0156";
AWRI1499_concat	genbank_orf	stop_codon	428441	428439	0	-	.	gene_id "AWRI1499_0156"; transcript_id "AWRI1499_0156";
AWRI1499_concat	genbank_orf	exon	428438	431056	0	-	.	gene_id "AWRI1499_0156"; transcript_id "AWRI1499_0156";
AWRI1499_concat	genbank_orf	CDS	428438	431056	0	-	.	gene_id "AWRI1499_0156"; transcript_id "AWRI1499_0156";
AWRI1499_concat	genbank_orf	start_codon	434363	434365	0	+	.	gene_id "AWRI1499_0157"; transcript_id "AWRI1499_0157";
AWRI1499_concat	genbank_orf	stop_codon	434969	434971	0	+	.	gene_id "AWRI1499_0157"; transcript_id "AWRI1499_0157";
AWRI1499_concat	genbank_orf	exon	434363	434968	0	+	.	gene_id "AWRI1499_0157"; transcript_id "AWRI1499_0157";
AWRI1499_concat	genbank_orf	CDS	434363	434968	0	+	.	gene_id "AWRI1499_0157"; transcript_id "AWRI1499_0157";
AWRI1499_concat	genbank_orf	start_codon	437086	437088	0	-	.	gene_id "AWRI1499_0158"; transcript_id "AWRI1499_0158";
AWRI1499_concat	genbank_orf	stop_codon	435448	435446	0	-	.	gene_id "AWRI1499_0158"; transcript_id "AWRI1499_0158";
AWRI1499_concat	genbank_orf	exon	435445	437088	0	-	.	gene_id "AWRI1499_0158"; transcript_id "AWRI1499_0158";
AWRI1499_concat	genbank_orf	CDS	435445	437088	0	-	.	gene_id "AWRI1499_0158"; transcript_id "AWRI1499_0158";
AWRI1499_concat	genbank_orf	start_codon	437652	437654	0	+	.	gene_id "AWRI1499_0159"; transcript_id "AWRI1499_0159";
AWRI1499_concat	genbank_orf	stop_codon	439508	439510	0	+	.	gene_id "AWRI1499_0159"; transcript_id "AWRI1499_0159";
AWRI1499_concat	genbank_orf	exon	437652	437874	0	+	.	gene_id "AWRI1499_0159"; transcript_id "AWRI1499_0159";
AWRI1499_concat	genbank_orf	exon	438429	439507	0	+	.	gene_id "AWRI1499_0159"; transcript_id "AWRI1499_0159";
AWRI1499_concat	genbank_orf	CDS	437652	437874	0	+	.	gene_id "AWRI1499_0159"; transcript_id "AWRI1499_0159";
AWRI1499_concat	genbank_orf	CDS	438429	439507	0	+	.	gene_id "AWRI1499_0159"; transcript_id "AWRI1499_0159";
AWRI1499_concat	genbank_orf	start_codon	440892	440894	0	-	.	gene_id "AWRI1499_0160"; transcript_id "AWRI1499_0160";
AWRI1499_concat	genbank_orf	stop_codon	439734	439732	0	-	.	gene_id "AWRI1499_0160"; transcript_id "AWRI1499_0160";
AWRI1499_concat	genbank_orf	exon	439731	440894	0	-	.	gene_id "AWRI1499_0160"; transcript_id "AWRI1499_0160";
AWRI1499_concat	genbank_orf	CDS	439731	440894	0	-	.	gene_id "AWRI1499_0160"; transcript_id "AWRI1499_0160";
AWRI1499_concat	genbank_orf	start_codon	445315	445317	0	-	.	gene_id "AWRI1499_0161"; transcript_id "AWRI1499_0161";
AWRI1499_concat	genbank_orf	stop_codon	441862	441860	0	-	.	gene_id "AWRI1499_0161"; transcript_id "AWRI1499_0161";
AWRI1499_concat	genbank_orf	exon	441859	445317	0	-	.	gene_id "AWRI1499_0161"; transcript_id "AWRI1499_0161";
AWRI1499_concat	genbank_orf	CDS	441859	445317	0	-	.	gene_id "AWRI1499_0161"; transcript_id "AWRI1499_0161";
AWRI1499_concat	genbank_orf	start_codon	447467	447469	0	+	.	gene_id "AWRI1499_0162"; transcript_id "AWRI1499_0162";
AWRI1499_concat	genbank_orf	stop_codon	451880	451882	0	+	.	gene_id "AWRI1499_0162"; transcript_id "AWRI1499_0162";
AWRI1499_concat	genbank_orf	exon	447467	451879	0	+	.	gene_id "AWRI1499_0162"; transcript_id "AWRI1499_0162";
AWRI1499_concat	genbank_orf	CDS	447467	451879	0	+	.	gene_id "AWRI1499_0162"; transcript_id "AWRI1499_0162";
AWRI1499_concat	genbank_orf	start_codon	453826	453828	0	-	.	gene_id "AWRI1499_0163"; transcript_id "AWRI1499_0163";
AWRI1499_concat	genbank_orf	stop_codon	451950	451948	0	-	.	gene_id "AWRI1499_0163"; transcript_id "AWRI1499_0163";
AWRI1499_concat	genbank_orf	exon	451947	453091	0	-	.	gene_id "AWRI1499_0163"; transcript_id "AWRI1499_0163";
AWRI1499_concat	genbank_orf	exon	453363	453828	0	-	.	gene_id "AWRI1499_0163"; transcript_id "AWRI1499_0163";
AWRI1499_concat	genbank_orf	CDS	451947	453091	0	-	.	gene_id "AWRI1499_0163"; transcript_id "AWRI1499_0163";
AWRI1499_concat	genbank_orf	CDS	453363	453828	0	-	.	gene_id "AWRI1499_0163"; transcript_id "AWRI1499_0163";
AWRI1499_concat	genbank_orf	start_codon	454118	454120	0	+	.	gene_id "AWRI1499_0164"; transcript_id "AWRI1499_0164";
AWRI1499_concat	genbank_orf	stop_codon	454916	454918	0	+	.	gene_id "AWRI1499_0164"; transcript_id "AWRI1499_0164";
AWRI1499_concat	genbank_orf	exon	454118	454915	0	+	.	gene_id "AWRI1499_0164"; transcript_id "AWRI1499_0164";
AWRI1499_concat	genbank_orf	CDS	454118	454915	0	+	.	gene_id "AWRI1499_0164"; transcript_id "AWRI1499_0164";
AWRI1499_concat	genbank_orf	start_codon	455633	455635	0	+	.	gene_id "AWRI1499_0165"; transcript_id "AWRI1499_0165";
AWRI1499_concat	genbank_orf	stop_codon	455900	455902	0	+	.	gene_id "AWRI1499_0165"; transcript_id "AWRI1499_0165";
AWRI1499_concat	genbank_orf	exon	455633	455899	0	+	.	gene_id "AWRI1499_0165"; transcript_id "AWRI1499_0165";
AWRI1499_concat	genbank_orf	CDS	455633	455899	0	+	.	gene_id "AWRI1499_0165"; transcript_id "AWRI1499_0165";
AWRI1499_concat	genbank_orf	start_codon	455958	455960	0	+	.	gene_id "AWRI1499_0166"; transcript_id "AWRI1499_0166";
AWRI1499_concat	genbank_orf	stop_codon	458166	458168	0	+	.	gene_id "AWRI1499_0166"; transcript_id "AWRI1499_0166";
AWRI1499_concat	genbank_orf	exon	455958	458165	0	+	.	gene_id "AWRI1499_0166"; transcript_id "AWRI1499_0166";
AWRI1499_concat	genbank_orf	CDS	455958	458165	0	+	.	gene_id "AWRI1499_0166"; transcript_id "AWRI1499_0166";
AWRI1499_concat	genbank_orf	start_codon	459259	459261	0	+	.	gene_id "AWRI1499_0167"; transcript_id "AWRI1499_0167";
AWRI1499_concat	genbank_orf	stop_codon	460981	460983	0	+	.	gene_id "AWRI1499_0167"; transcript_id "AWRI1499_0167";
AWRI1499_concat	genbank_orf	exon	459259	460980	0	+	.	gene_id "AWRI1499_0167"; transcript_id "AWRI1499_0167";
AWRI1499_concat	genbank_orf	CDS	459259	460980	0	+	.	gene_id "AWRI1499_0167"; transcript_id "AWRI1499_0167";
AWRI1499_concat	genbank_orf	start_codon	461770	461772	0	+	.	gene_id "AWRI1499_0168"; transcript_id "AWRI1499_0168";
AWRI1499_concat	genbank_orf	stop_codon	462703	462705	0	+	.	gene_id "AWRI1499_0168"; transcript_id "AWRI1499_0168";
AWRI1499_concat	genbank_orf	exon	461770	462702	0	+	.	gene_id "AWRI1499_0168"; transcript_id "AWRI1499_0168";
AWRI1499_concat	genbank_orf	CDS	461770	462702	0	+	.	gene_id "AWRI1499_0168"; transcript_id "AWRI1499_0168";
AWRI1499_concat	genbank_orf	start_codon	463466	463468	0	-	.	gene_id "AWRI1499_0169"; transcript_id "AWRI1499_0169";
AWRI1499_concat	genbank_orf	stop_codon	462827	462825	0	-	.	gene_id "AWRI1499_0169"; transcript_id "AWRI1499_0169";
AWRI1499_concat	genbank_orf	exon	462824	463468	0	-	.	gene_id "AWRI1499_0169"; transcript_id "AWRI1499_0169";
AWRI1499_concat	genbank_orf	CDS	462824	463468	0	-	.	gene_id "AWRI1499_0169"; transcript_id "AWRI1499_0169";
AWRI1499_concat	genbank_orf	start_codon	464229	464231	0	-	.	gene_id "AWRI1499_0170"; transcript_id "AWRI1499_0170";
AWRI1499_concat	genbank_orf	stop_codon	463548	463546	0	-	.	gene_id "AWRI1499_0170"; transcript_id "AWRI1499_0170";
AWRI1499_concat	genbank_orf	exon	463545	464231	0	-	.	gene_id "AWRI1499_0170"; transcript_id "AWRI1499_0170";
AWRI1499_concat	genbank_orf	CDS	463545	464231	0	-	.	gene_id "AWRI1499_0170"; transcript_id "AWRI1499_0170";
AWRI1499_concat	genbank_orf	start_codon	465058	465060	0	-	.	gene_id "AWRI1499_0171"; transcript_id "AWRI1499_0171";
AWRI1499_concat	genbank_orf	stop_codon	464341	464339	0	-	.	gene_id "AWRI1499_0171"; transcript_id "AWRI1499_0171";
AWRI1499_concat	genbank_orf	exon	464338	465060	0	-	.	gene_id "AWRI1499_0171"; transcript_id "AWRI1499_0171";
AWRI1499_concat	genbank_orf	CDS	464338	465060	0	-	.	gene_id "AWRI1499_0171"; transcript_id "AWRI1499_0171";
AWRI1499_concat	genbank_orf	start_codon	465935	465937	0	+	.	gene_id "AWRI1499_0172"; transcript_id "AWRI1499_0172";
AWRI1499_concat	genbank_orf	stop_codon	468020	468022	0	+	.	gene_id "AWRI1499_0172"; transcript_id "AWRI1499_0172";
AWRI1499_concat	genbank_orf	exon	465935	468019	0	+	.	gene_id "AWRI1499_0172"; transcript_id "AWRI1499_0172";
AWRI1499_concat	genbank_orf	CDS	465935	468019	0	+	.	gene_id "AWRI1499_0172"; transcript_id "AWRI1499_0172";
AWRI1499_concat	genbank_orf	start_codon	468474	468476	0	-	.	gene_id "AWRI1499_0173"; transcript_id "AWRI1499_0173";
AWRI1499_concat	genbank_orf	stop_codon	468048	468046	0	-	.	gene_id "AWRI1499_0173"; transcript_id "AWRI1499_0173";
AWRI1499_concat	genbank_orf	start_codon	469177	469179	0	-	.	gene_id "AWRI1499_0174"; transcript_id "AWRI1499_0174";
AWRI1499_concat	genbank_orf	stop_codon	468511	468509	0	-	.	gene_id "AWRI1499_0174"; transcript_id "AWRI1499_0174";
AWRI1499_concat	genbank_orf	exon	468508	469179	0	-	.	gene_id "AWRI1499_0174"; transcript_id "AWRI1499_0174";
AWRI1499_concat	genbank_orf	CDS	468508	469179	0	-	.	gene_id "AWRI1499_0174"; transcript_id "AWRI1499_0174";
AWRI1499_concat	genbank_orf	start_codon	470043	470045	0	+	.	gene_id "AWRI1499_0175"; transcript_id "AWRI1499_0175";
AWRI1499_concat	genbank_orf	stop_codon	471531	471533	0	+	.	gene_id "AWRI1499_0175"; transcript_id "AWRI1499_0175";
AWRI1499_concat	genbank_orf	exon	470043	471530	0	+	.	gene_id "AWRI1499_0175"; transcript_id "AWRI1499_0175";
AWRI1499_concat	genbank_orf	CDS	470043	471530	0	+	.	gene_id "AWRI1499_0175"; transcript_id "AWRI1499_0175";
AWRI1499_concat	genbank_orf	start_codon	473809	473811	0	+	.	gene_id "AWRI1499_0176"; transcript_id "AWRI1499_0176";
AWRI1499_concat	genbank_orf	stop_codon	474766	474768	0	+	.	gene_id "AWRI1499_0176"; transcript_id "AWRI1499_0176";
AWRI1499_concat	genbank_orf	exon	473809	474765	0	+	.	gene_id "AWRI1499_0176"; transcript_id "AWRI1499_0176";
AWRI1499_concat	genbank_orf	CDS	473809	474765	0	+	.	gene_id "AWRI1499_0176"; transcript_id "AWRI1499_0176";
AWRI1499_concat	genbank_orf	start_codon	475001	475003	0	+	.	gene_id "AWRI1499_0177"; transcript_id "AWRI1499_0177";
AWRI1499_concat	genbank_orf	stop_codon	475997	475999	0	+	.	gene_id "AWRI1499_0177"; transcript_id "AWRI1499_0177";
AWRI1499_concat	genbank_orf	exon	475001	475996	0	+	.	gene_id "AWRI1499_0177"; transcript_id "AWRI1499_0177";
AWRI1499_concat	genbank_orf	CDS	475001	475996	0	+	.	gene_id "AWRI1499_0177"; transcript_id "AWRI1499_0177";
AWRI1499_concat	genbank_orf	start_codon	478430	478432	0	+	.	gene_id "AWRI1499_0178"; transcript_id "AWRI1499_0178";
AWRI1499_concat	genbank_orf	stop_codon	480725	480727	0	+	.	gene_id "AWRI1499_0178"; transcript_id "AWRI1499_0178";
AWRI1499_concat	genbank_orf	exon	478430	480724	0	+	.	gene_id "AWRI1499_0178"; transcript_id "AWRI1499_0178";
AWRI1499_concat	genbank_orf	CDS	478430	480724	0	+	.	gene_id "AWRI1499_0178"; transcript_id "AWRI1499_0178";
AWRI1499_concat	genbank_orf	start_codon	481966	481968	0	-	.	gene_id "AWRI1499_0179"; transcript_id "AWRI1499_0179";
AWRI1499_concat	genbank_orf	stop_codon	480847	480845	0	-	.	gene_id "AWRI1499_0179"; transcript_id "AWRI1499_0179";
AWRI1499_concat	genbank_orf	exon	480844	481968	0	-	.	gene_id "AWRI1499_0179"; transcript_id "AWRI1499_0179";
AWRI1499_concat	genbank_orf	CDS	480844	481968	0	-	.	gene_id "AWRI1499_0179"; transcript_id "AWRI1499_0179";
AWRI1499_concat	genbank_orf	start_codon	483853	483855	0	-	.	gene_id "AWRI1499_0180"; transcript_id "AWRI1499_0180";
AWRI1499_concat	genbank_orf	stop_codon	482338	482336	0	-	.	gene_id "AWRI1499_0180"; transcript_id "AWRI1499_0180";
AWRI1499_concat	genbank_orf	exon	482335	483855	0	-	.	gene_id "AWRI1499_0180"; transcript_id "AWRI1499_0180";
AWRI1499_concat	genbank_orf	CDS	482335	483855	0	-	.	gene_id "AWRI1499_0180"; transcript_id "AWRI1499_0180";
AWRI1499_concat	genbank_orf	start_codon	486409	486411	0	-	.	gene_id "AWRI1499_0181"; transcript_id "AWRI1499_0181";
AWRI1499_concat	genbank_orf	stop_codon	484996	484994	0	-	.	gene_id "AWRI1499_0181"; transcript_id "AWRI1499_0181";
AWRI1499_concat	genbank_orf	exon	484993	486411	0	-	.	gene_id "AWRI1499_0181"; transcript_id "AWRI1499_0181";
AWRI1499_concat	genbank_orf	CDS	484993	486411	0	-	.	gene_id "AWRI1499_0181"; transcript_id "AWRI1499_0181";
AWRI1499_concat	genbank_orf	start_codon	490065	490067	0	+	.	gene_id "AWRI1499_0182"; transcript_id "AWRI1499_0182";
AWRI1499_concat	genbank_orf	stop_codon	491766	491768	0	+	.	gene_id "AWRI1499_0182"; transcript_id "AWRI1499_0182";
AWRI1499_concat	genbank_orf	exon	490065	491765	0	+	.	gene_id "AWRI1499_0182"; transcript_id "AWRI1499_0182";
AWRI1499_concat	genbank_orf	CDS	490065	491765	0	+	.	gene_id "AWRI1499_0182"; transcript_id "AWRI1499_0182";
AWRI1499_concat	genbank_orf	start_codon	495051	495053	0	-	.	gene_id "AWRI1499_0183"; transcript_id "AWRI1499_0183";
AWRI1499_concat	genbank_orf	stop_codon	492087	492085	0	-	.	gene_id "AWRI1499_0183"; transcript_id "AWRI1499_0183";
AWRI1499_concat	genbank_orf	exon	492084	495053	0	-	.	gene_id "AWRI1499_0183"; transcript_id "AWRI1499_0183";
AWRI1499_concat	genbank_orf	CDS	492084	495053	0	-	.	gene_id "AWRI1499_0183"; transcript_id "AWRI1499_0183";
AWRI1499_concat	genbank_orf	start_codon	497252	497254	0	-	.	gene_id "AWRI1499_0184"; transcript_id "AWRI1499_0184";
AWRI1499_concat	genbank_orf	stop_codon	496088	496086	0	-	.	gene_id "AWRI1499_0184"; transcript_id "AWRI1499_0184";
AWRI1499_concat	genbank_orf	exon	496085	497254	0	-	.	gene_id "AWRI1499_0184"; transcript_id "AWRI1499_0184";
AWRI1499_concat	genbank_orf	CDS	496085	497254	0	-	.	gene_id "AWRI1499_0184"; transcript_id "AWRI1499_0184";
AWRI1499_concat	genbank_orf	start_codon	499024	499026	0	+	.	gene_id "AWRI1499_0185"; transcript_id "AWRI1499_0185";
AWRI1499_concat	genbank_orf	stop_codon	499642	499644	0	+	.	gene_id "AWRI1499_0185"; transcript_id "AWRI1499_0185";
AWRI1499_concat	genbank_orf	exon	499024	499641	0	+	.	gene_id "AWRI1499_0185"; transcript_id "AWRI1499_0185";
AWRI1499_concat	genbank_orf	CDS	499024	499641	0	+	.	gene_id "AWRI1499_0185"; transcript_id "AWRI1499_0185";
AWRI1499_concat	genbank_orf	start_codon	500770	500772	0	+	.	gene_id "AWRI1499_0186"; transcript_id "AWRI1499_0186";
AWRI1499_concat	genbank_orf	stop_codon	502636	502638	0	+	.	gene_id "AWRI1499_0186"; transcript_id "AWRI1499_0186";
AWRI1499_concat	genbank_orf	exon	500770	502635	0	+	.	gene_id "AWRI1499_0186"; transcript_id "AWRI1499_0186";
AWRI1499_concat	genbank_orf	CDS	500770	502635	0	+	.	gene_id "AWRI1499_0186"; transcript_id "AWRI1499_0186";
AWRI1499_concat	genbank_orf	start_codon	503247	503249	0	+	.	gene_id "AWRI1499_0187"; transcript_id "AWRI1499_0187";
AWRI1499_concat	genbank_orf	stop_codon	503824	503826	0	+	.	gene_id "AWRI1499_0187"; transcript_id "AWRI1499_0187";
AWRI1499_concat	genbank_orf	exon	503247	503730	0	+	.	gene_id "AWRI1499_0187"; transcript_id "AWRI1499_0187";
AWRI1499_concat	genbank_orf	exon	503810	503823	0	+	.	gene_id "AWRI1499_0187"; transcript_id "AWRI1499_0187";
AWRI1499_concat	genbank_orf	CDS	503247	503730	0	+	.	gene_id "AWRI1499_0187"; transcript_id "AWRI1499_0187";
AWRI1499_concat	genbank_orf	CDS	503810	503823	0	+	.	gene_id "AWRI1499_0187"; transcript_id "AWRI1499_0187";
AWRI1499_concat	genbank_orf	start_codon	504594	504596	0	+	.	gene_id "AWRI1499_0188"; transcript_id "AWRI1499_0188";
AWRI1499_concat	genbank_orf	stop_codon	505743	505745	0	+	.	gene_id "AWRI1499_0188"; transcript_id "AWRI1499_0188";
AWRI1499_concat	genbank_orf	exon	504594	505742	0	+	.	gene_id "AWRI1499_0188"; transcript_id "AWRI1499_0188";
AWRI1499_concat	genbank_orf	CDS	504594	505742	0	+	.	gene_id "AWRI1499_0188"; transcript_id "AWRI1499_0188";
AWRI1499_concat	genbank_orf	start_codon	506396	506398	0	+	.	gene_id "AWRI1499_0189"; transcript_id "AWRI1499_0189";
AWRI1499_concat	genbank_orf	stop_codon	507881	507883	0	+	.	gene_id "AWRI1499_0189"; transcript_id "AWRI1499_0189";
AWRI1499_concat	genbank_orf	exon	506396	507880	0	+	.	gene_id "AWRI1499_0189"; transcript_id "AWRI1499_0189";
AWRI1499_concat	genbank_orf	CDS	506396	507880	0	+	.	gene_id "AWRI1499_0189"; transcript_id "AWRI1499_0189";
AWRI1499_concat	genbank_orf	start_codon	508784	508786	0	+	.	gene_id "AWRI1499_0190"; transcript_id "AWRI1499_0190";
AWRI1499_concat	genbank_orf	stop_codon	509588	509590	0	+	.	gene_id "AWRI1499_0190"; transcript_id "AWRI1499_0190";
AWRI1499_concat	genbank_orf	exon	508784	509587	0	+	.	gene_id "AWRI1499_0190"; transcript_id "AWRI1499_0190";
AWRI1499_concat	genbank_orf	CDS	508784	509587	0	+	.	gene_id "AWRI1499_0190"; transcript_id "AWRI1499_0190";
AWRI1499_concat	genbank_orf	start_codon	509682	509684	0	+	.	gene_id "AWRI1499_0191"; transcript_id "AWRI1499_0191";
AWRI1499_concat	genbank_orf	stop_codon	511194	511196	0	+	.	gene_id "AWRI1499_0191"; transcript_id "AWRI1499_0191";
AWRI1499_concat	genbank_orf	exon	509682	511193	0	+	.	gene_id "AWRI1499_0191"; transcript_id "AWRI1499_0191";
AWRI1499_concat	genbank_orf	CDS	509682	511193	0	+	.	gene_id "AWRI1499_0191"; transcript_id "AWRI1499_0191";
AWRI1499_concat	genbank_orf	start_codon	513140	513142	0	-	.	gene_id "AWRI1499_0192"; transcript_id "AWRI1499_0192";
AWRI1499_concat	genbank_orf	stop_codon	511673	511671	0	-	.	gene_id "AWRI1499_0192"; transcript_id "AWRI1499_0192";
AWRI1499_concat	genbank_orf	exon	511670	513142	0	-	.	gene_id "AWRI1499_0192"; transcript_id "AWRI1499_0192";
AWRI1499_concat	genbank_orf	CDS	511670	513142	0	-	.	gene_id "AWRI1499_0192"; transcript_id "AWRI1499_0192";
AWRI1499_concat	genbank_orf	start_codon	516580	516582	0	+	.	gene_id "AWRI1499_0193"; transcript_id "AWRI1499_0193";
AWRI1499_concat	genbank_orf	stop_codon	518245	518247	0	+	.	gene_id "AWRI1499_0193"; transcript_id "AWRI1499_0193";
AWRI1499_concat	genbank_orf	exon	516580	518244	0	+	.	gene_id "AWRI1499_0193"; transcript_id "AWRI1499_0193";
AWRI1499_concat	genbank_orf	CDS	516580	518244	0	+	.	gene_id "AWRI1499_0193"; transcript_id "AWRI1499_0193";
AWRI1499_concat	genbank_orf	start_codon	519095	519097	0	+	.	gene_id "AWRI1499_0194"; transcript_id "AWRI1499_0194";
AWRI1499_concat	genbank_orf	stop_codon	519485	519487	0	+	.	gene_id "AWRI1499_0194"; transcript_id "AWRI1499_0194";
AWRI1499_concat	genbank_orf	exon	519095	519484	0	+	.	gene_id "AWRI1499_0194"; transcript_id "AWRI1499_0194";
AWRI1499_concat	genbank_orf	CDS	519095	519484	0	+	.	gene_id "AWRI1499_0194"; transcript_id "AWRI1499_0194";
AWRI1499_concat	genbank_orf	start_codon	520922	520924	0	+	.	gene_id "AWRI1499_0195"; transcript_id "AWRI1499_0195";
AWRI1499_concat	genbank_orf	stop_codon	521489	521491	0	+	.	gene_id "AWRI1499_0195"; transcript_id "AWRI1499_0195";
AWRI1499_concat	genbank_orf	exon	520922	521488	0	+	.	gene_id "AWRI1499_0195"; transcript_id "AWRI1499_0195";
AWRI1499_concat	genbank_orf	CDS	520922	521488	0	+	.	gene_id "AWRI1499_0195"; transcript_id "AWRI1499_0195";
AWRI1499_concat	genbank_orf	start_codon	523931	523933	0	-	.	gene_id "AWRI1499_0196"; transcript_id "AWRI1499_0196";
AWRI1499_concat	genbank_orf	stop_codon	522269	522267	0	-	.	gene_id "AWRI1499_0196"; transcript_id "AWRI1499_0196";
AWRI1499_concat	genbank_orf	exon	522266	523933	0	-	.	gene_id "AWRI1499_0196"; transcript_id "AWRI1499_0196";
AWRI1499_concat	genbank_orf	CDS	522266	523933	0	-	.	gene_id "AWRI1499_0196"; transcript_id "AWRI1499_0196";
AWRI1499_concat	genbank_orf	start_codon	525708	525710	0	+	.	gene_id "AWRI1499_0197"; transcript_id "AWRI1499_0197";
AWRI1499_concat	genbank_orf	stop_codon	528045	528047	0	+	.	gene_id "AWRI1499_0197"; transcript_id "AWRI1499_0197";
AWRI1499_concat	genbank_orf	exon	525708	528044	0	+	.	gene_id "AWRI1499_0197"; transcript_id "AWRI1499_0197";
AWRI1499_concat	genbank_orf	CDS	525708	528044	0	+	.	gene_id "AWRI1499_0197"; transcript_id "AWRI1499_0197";
AWRI1499_concat	genbank_orf	start_codon	528450	528452	0	+	.	gene_id "AWRI1499_0198"; transcript_id "AWRI1499_0198";
AWRI1499_concat	genbank_orf	stop_codon	529920	529922	0	+	.	gene_id "AWRI1499_0198"; transcript_id "AWRI1499_0198";
AWRI1499_concat	genbank_orf	exon	528450	529919	0	+	.	gene_id "AWRI1499_0198"; transcript_id "AWRI1499_0198";
AWRI1499_concat	genbank_orf	CDS	528450	529919	0	+	.	gene_id "AWRI1499_0198"; transcript_id "AWRI1499_0198";
AWRI1499_concat	genbank_orf	start_codon	530035	530037	0	+	.	gene_id "AWRI1499_0199"; transcript_id "AWRI1499_0199";
AWRI1499_concat	genbank_orf	stop_codon	530887	530889	0	+	.	gene_id "AWRI1499_0199"; transcript_id "AWRI1499_0199";
AWRI1499_concat	genbank_orf	exon	530035	530886	0	+	.	gene_id "AWRI1499_0199"; transcript_id "AWRI1499_0199";
AWRI1499_concat	genbank_orf	CDS	530035	530886	0	+	.	gene_id "AWRI1499_0199"; transcript_id "AWRI1499_0199";
AWRI1499_concat	genbank_orf	start_codon	531479	531481	0	-	.	gene_id "AWRI1499_0200"; transcript_id "AWRI1499_0200";
AWRI1499_concat	genbank_orf	stop_codon	531092	531090	0	-	.	gene_id "AWRI1499_0200"; transcript_id "AWRI1499_0200";
AWRI1499_concat	genbank_orf	exon	531089	531481	0	-	.	gene_id "AWRI1499_0200"; transcript_id "AWRI1499_0200";
AWRI1499_concat	genbank_orf	CDS	531089	531481	0	-	.	gene_id "AWRI1499_0200"; transcript_id "AWRI1499_0200";
AWRI1499_concat	genbank_orf	start_codon	534070	534072	0	-	.	gene_id "AWRI1499_0201"; transcript_id "AWRI1499_0201";
AWRI1499_concat	genbank_orf	stop_codon	533677	533675	0	-	.	gene_id "AWRI1499_0201"; transcript_id "AWRI1499_0201";
AWRI1499_concat	genbank_orf	exon	533674	534072	0	-	.	gene_id "AWRI1499_0201"; transcript_id "AWRI1499_0201";
AWRI1499_concat	genbank_orf	CDS	533674	534072	0	-	.	gene_id "AWRI1499_0201"; transcript_id "AWRI1499_0201";
AWRI1499_concat	genbank_orf	start_codon	536088	536090	0	-	.	gene_id "AWRI1499_0202"; transcript_id "AWRI1499_0202";
AWRI1499_concat	genbank_orf	stop_codon	534738	534736	0	-	.	gene_id "AWRI1499_0202"; transcript_id "AWRI1499_0202";
AWRI1499_concat	genbank_orf	exon	534735	535757	0	-	.	gene_id "AWRI1499_0202"; transcript_id "AWRI1499_0202";
AWRI1499_concat	genbank_orf	exon	536067	536090	0	-	.	gene_id "AWRI1499_0202"; transcript_id "AWRI1499_0202";
AWRI1499_concat	genbank_orf	CDS	534735	535757	0	-	.	gene_id "AWRI1499_0202"; transcript_id "AWRI1499_0202";
AWRI1499_concat	genbank_orf	CDS	536067	536090	0	-	.	gene_id "AWRI1499_0202"; transcript_id "AWRI1499_0202";
AWRI1499_concat	genbank_orf	start_codon	536749	536751	0	-	.	gene_id "AWRI1499_0203"; transcript_id "AWRI1499_0203";
AWRI1499_concat	genbank_orf	stop_codon	536368	536366	0	-	.	gene_id "AWRI1499_0203"; transcript_id "AWRI1499_0203";
AWRI1499_concat	genbank_orf	exon	536365	536751	0	-	.	gene_id "AWRI1499_0203"; transcript_id "AWRI1499_0203";
AWRI1499_concat	genbank_orf	CDS	536365	536751	0	-	.	gene_id "AWRI1499_0203"; transcript_id "AWRI1499_0203";
AWRI1499_concat	genbank_orf	start_codon	538969	538971	0	+	.	gene_id "AWRI1499_0204"; transcript_id "AWRI1499_0204";
AWRI1499_concat	genbank_orf	stop_codon	540904	540906	0	+	.	gene_id "AWRI1499_0204"; transcript_id "AWRI1499_0204";
AWRI1499_concat	genbank_orf	exon	538969	540903	0	+	.	gene_id "AWRI1499_0204"; transcript_id "AWRI1499_0204";
AWRI1499_concat	genbank_orf	CDS	538969	540903	0	+	.	gene_id "AWRI1499_0204"; transcript_id "AWRI1499_0204";
AWRI1499_concat	genbank_orf	start_codon	542647	542649	0	-	.	gene_id "AWRI1499_0205"; transcript_id "AWRI1499_0205";
AWRI1499_concat	genbank_orf	stop_codon	541207	541205	0	-	.	gene_id "AWRI1499_0205"; transcript_id "AWRI1499_0205";
AWRI1499_concat	genbank_orf	exon	541204	542649	0	-	.	gene_id "AWRI1499_0205"; transcript_id "AWRI1499_0205";
AWRI1499_concat	genbank_orf	CDS	541204	542649	0	-	.	gene_id "AWRI1499_0205"; transcript_id "AWRI1499_0205";
AWRI1499_concat	genbank_orf	start_codon	543636	543638	0	-	.	gene_id "AWRI1499_0206"; transcript_id "AWRI1499_0206";
AWRI1499_concat	genbank_orf	stop_codon	542961	542959	0	-	.	gene_id "AWRI1499_0206"; transcript_id "AWRI1499_0206";
AWRI1499_concat	genbank_orf	exon	542958	543638	0	-	.	gene_id "AWRI1499_0206"; transcript_id "AWRI1499_0206";
AWRI1499_concat	genbank_orf	CDS	542958	543638	0	-	.	gene_id "AWRI1499_0206"; transcript_id "AWRI1499_0206";
AWRI1499_concat	genbank_orf	start_codon	545246	545248	0	+	.	gene_id "AWRI1499_0207"; transcript_id "AWRI1499_0207";
AWRI1499_concat	genbank_orf	stop_codon	547022	547024	0	+	.	gene_id "AWRI1499_0207"; transcript_id "AWRI1499_0207";
AWRI1499_concat	genbank_orf	exon	545246	547021	0	+	.	gene_id "AWRI1499_0207"; transcript_id "AWRI1499_0207";
AWRI1499_concat	genbank_orf	CDS	545246	547021	0	+	.	gene_id "AWRI1499_0207"; transcript_id "AWRI1499_0207";
AWRI1499_concat	genbank_orf	start_codon	548022	548024	0	+	.	gene_id "AWRI1499_0208"; transcript_id "AWRI1499_0208";
AWRI1499_concat	genbank_orf	stop_codon	549477	549479	0	+	.	gene_id "AWRI1499_0208"; transcript_id "AWRI1499_0208";
AWRI1499_concat	genbank_orf	exon	548022	549476	0	+	.	gene_id "AWRI1499_0208"; transcript_id "AWRI1499_0208";
AWRI1499_concat	genbank_orf	CDS	548022	549476	0	+	.	gene_id "AWRI1499_0208"; transcript_id "AWRI1499_0208";
AWRI1499_concat	genbank_orf	start_codon	551579	551581	0	+	.	gene_id "AWRI1499_0209"; transcript_id "AWRI1499_0209";
AWRI1499_concat	genbank_orf	stop_codon	555344	555346	0	+	.	gene_id "AWRI1499_0209"; transcript_id "AWRI1499_0209";
AWRI1499_concat	genbank_orf	start_codon	560977	560979	0	-	.	gene_id "AWRI1499_0210"; transcript_id "AWRI1499_0210";
AWRI1499_concat	genbank_orf	stop_codon	560416	560414	0	-	.	gene_id "AWRI1499_0210"; transcript_id "AWRI1499_0210";
AWRI1499_concat	genbank_orf	exon	560413	560979	0	-	.	gene_id "AWRI1499_0210"; transcript_id "AWRI1499_0210";
AWRI1499_concat	genbank_orf	CDS	560413	560979	0	-	.	gene_id "AWRI1499_0210"; transcript_id "AWRI1499_0210";
AWRI1499_concat	genbank_orf	start_codon	561859	561861	0	-	.	gene_id "AWRI1499_0211"; transcript_id "AWRI1499_0211";
AWRI1499_concat	genbank_orf	stop_codon	561409	561407	0	-	.	gene_id "AWRI1499_0211"; transcript_id "AWRI1499_0211";
AWRI1499_concat	genbank_orf	exon	561406	561861	0	-	.	gene_id "AWRI1499_0211"; transcript_id "AWRI1499_0211";
AWRI1499_concat	genbank_orf	CDS	561406	561861	0	-	.	gene_id "AWRI1499_0211"; transcript_id "AWRI1499_0211";
AWRI1499_concat	genbank_orf	start_codon	563918	563920	0	-	.	gene_id "AWRI1499_0212"; transcript_id "AWRI1499_0212";
AWRI1499_concat	genbank_orf	stop_codon	563444	563442	0	-	.	gene_id "AWRI1499_0212"; transcript_id "AWRI1499_0212";
AWRI1499_concat	genbank_orf	exon	563441	563920	0	-	.	gene_id "AWRI1499_0212"; transcript_id "AWRI1499_0212";
AWRI1499_concat	genbank_orf	CDS	563441	563920	0	-	.	gene_id "AWRI1499_0212"; transcript_id "AWRI1499_0212";
AWRI1499_concat	genbank_orf	start_codon	566649	566651	0	+	.	gene_id "AWRI1499_0213"; transcript_id "AWRI1499_0213";
AWRI1499_concat	genbank_orf	stop_codon	567777	567779	0	+	.	gene_id "AWRI1499_0213"; transcript_id "AWRI1499_0213";
AWRI1499_concat	genbank_orf	exon	566649	567776	0	+	.	gene_id "AWRI1499_0213"; transcript_id "AWRI1499_0213";
AWRI1499_concat	genbank_orf	CDS	566649	567776	0	+	.	gene_id "AWRI1499_0213"; transcript_id "AWRI1499_0213";
AWRI1499_concat	genbank_orf	start_codon	570690	570692	0	-	.	gene_id "AWRI1499_0214"; transcript_id "AWRI1499_0214";
AWRI1499_concat	genbank_orf	stop_codon	570045	570043	0	-	.	gene_id "AWRI1499_0214"; transcript_id "AWRI1499_0214";
AWRI1499_concat	genbank_orf	exon	570042	570692	0	-	.	gene_id "AWRI1499_0214"; transcript_id "AWRI1499_0214";
AWRI1499_concat	genbank_orf	CDS	570042	570692	0	-	.	gene_id "AWRI1499_0214"; transcript_id "AWRI1499_0214";
AWRI1499_concat	genbank_orf	start_codon	578653	578655	0	-	.	gene_id "AWRI1499_0215"; transcript_id "AWRI1499_0215";
AWRI1499_concat	genbank_orf	stop_codon	577088	577086	0	-	.	gene_id "AWRI1499_0215"; transcript_id "AWRI1499_0215";
AWRI1499_concat	genbank_orf	exon	577085	577610	0	-	.	gene_id "AWRI1499_0215"; transcript_id "AWRI1499_0215";
AWRI1499_concat	genbank_orf	exon	577689	578079	0	-	.	gene_id "AWRI1499_0215"; transcript_id "AWRI1499_0215";
AWRI1499_concat	genbank_orf	exon	578513	578655	0	-	.	gene_id "AWRI1499_0215"; transcript_id "AWRI1499_0215";
AWRI1499_concat	genbank_orf	CDS	577085	577610	0	-	.	gene_id "AWRI1499_0215"; transcript_id "AWRI1499_0215";
AWRI1499_concat	genbank_orf	CDS	577689	578079	0	-	.	gene_id "AWRI1499_0215"; transcript_id "AWRI1499_0215";
AWRI1499_concat	genbank_orf	CDS	578513	578655	0	-	.	gene_id "AWRI1499_0215"; transcript_id "AWRI1499_0215";
AWRI1499_concat	genbank_orf	start_codon	579938	579940	0	-	.	gene_id "AWRI1499_0216"; transcript_id "AWRI1499_0216";
AWRI1499_concat	genbank_orf	stop_codon	579578	579576	0	-	.	gene_id "AWRI1499_0216"; transcript_id "AWRI1499_0216";
AWRI1499_concat	genbank_orf	exon	579575	579940	0	-	.	gene_id "AWRI1499_0216"; transcript_id "AWRI1499_0216";
AWRI1499_concat	genbank_orf	CDS	579575	579940	0	-	.	gene_id "AWRI1499_0216"; transcript_id "AWRI1499_0216";
AWRI1499_concat	genbank_orf	start_codon	580080	580082	0	+	.	gene_id "AWRI1499_0217"; transcript_id "AWRI1499_0217";
AWRI1499_concat	genbank_orf	stop_codon	580587	580589	0	+	.	gene_id "AWRI1499_0217"; transcript_id "AWRI1499_0217";
AWRI1499_concat	genbank_orf	exon	580080	580586	0	+	.	gene_id "AWRI1499_0217"; transcript_id "AWRI1499_0217";
AWRI1499_concat	genbank_orf	CDS	580080	580586	0	+	.	gene_id "AWRI1499_0217"; transcript_id "AWRI1499_0217";
AWRI1499_concat	genbank_orf	start_codon	581535	581537	0	+	.	gene_id "AWRI1499_0218"; transcript_id "AWRI1499_0218";
AWRI1499_concat	genbank_orf	stop_codon	582009	582011	0	+	.	gene_id "AWRI1499_0218"; transcript_id "AWRI1499_0218";
AWRI1499_concat	genbank_orf	exon	581535	581570	0	+	.	gene_id "AWRI1499_0218"; transcript_id "AWRI1499_0218";
AWRI1499_concat	genbank_orf	exon	581634	582008	0	+	.	gene_id "AWRI1499_0218"; transcript_id "AWRI1499_0218";
AWRI1499_concat	genbank_orf	CDS	581535	581570	0	+	.	gene_id "AWRI1499_0218"; transcript_id "AWRI1499_0218";
AWRI1499_concat	genbank_orf	CDS	581634	582008	0	+	.	gene_id "AWRI1499_0218"; transcript_id "AWRI1499_0218";
AWRI1499_concat	genbank_orf	start_codon	584438	584440	0	-	.	gene_id "AWRI1499_0219"; transcript_id "AWRI1499_0219";
AWRI1499_concat	genbank_orf	stop_codon	582977	582975	0	-	.	gene_id "AWRI1499_0219"; transcript_id "AWRI1499_0219";
AWRI1499_concat	genbank_orf	exon	582974	584440	0	-	.	gene_id "AWRI1499_0219"; transcript_id "AWRI1499_0219";
AWRI1499_concat	genbank_orf	CDS	582974	584440	0	-	.	gene_id "AWRI1499_0219"; transcript_id "AWRI1499_0219";
AWRI1499_concat	genbank_orf	start_codon	586428	586430	0	-	.	gene_id "AWRI1499_0220"; transcript_id "AWRI1499_0220";
AWRI1499_concat	genbank_orf	stop_codon	585906	585904	0	-	.	gene_id "AWRI1499_0220"; transcript_id "AWRI1499_0220";
AWRI1499_concat	genbank_orf	exon	585903	586430	0	-	.	gene_id "AWRI1499_0220"; transcript_id "AWRI1499_0220";
AWRI1499_concat	genbank_orf	CDS	585903	586430	0	-	.	gene_id "AWRI1499_0220"; transcript_id "AWRI1499_0220";
AWRI1499_concat	genbank_orf	start_codon	589254	589256	0	+	.	gene_id "AWRI1499_0221"; transcript_id "AWRI1499_0221";
AWRI1499_concat	genbank_orf	stop_codon	590031	590033	0	+	.	gene_id "AWRI1499_0221"; transcript_id "AWRI1499_0221";
AWRI1499_concat	genbank_orf	start_codon	594095	594097	0	+	.	gene_id "AWRI1499_0222"; transcript_id "AWRI1499_0222";
AWRI1499_concat	genbank_orf	stop_codon	595100	595102	0	+	.	gene_id "AWRI1499_0222"; transcript_id "AWRI1499_0222";
AWRI1499_concat	genbank_orf	start_codon	596474	596476	0	+	.	gene_id "AWRI1499_0223"; transcript_id "AWRI1499_0223";
AWRI1499_concat	genbank_orf	stop_codon	596843	596845	0	+	.	gene_id "AWRI1499_0223"; transcript_id "AWRI1499_0223";
AWRI1499_concat	genbank_orf	exon	596474	596842	0	+	.	gene_id "AWRI1499_0223"; transcript_id "AWRI1499_0223";
AWRI1499_concat	genbank_orf	CDS	596474	596842	0	+	.	gene_id "AWRI1499_0223"; transcript_id "AWRI1499_0223";
AWRI1499_concat	genbank_orf	start_codon	603689	603691	0	-	.	gene_id "AWRI1499_0224"; transcript_id "AWRI1499_0224";
AWRI1499_concat	genbank_orf	stop_codon	602303	602301	0	-	.	gene_id "AWRI1499_0224"; transcript_id "AWRI1499_0224";
AWRI1499_concat	genbank_orf	exon	602300	603691	0	-	.	gene_id "AWRI1499_0224"; transcript_id "AWRI1499_0224";
AWRI1499_concat	genbank_orf	CDS	602300	603691	0	-	.	gene_id "AWRI1499_0224"; transcript_id "AWRI1499_0224";
AWRI1499_concat	genbank_orf	start_codon	616427	616429	0	+	.	gene_id "AWRI1499_0225"; transcript_id "AWRI1499_0225";
AWRI1499_concat	genbank_orf	stop_codon	617264	617266	0	+	.	gene_id "AWRI1499_0225"; transcript_id "AWRI1499_0225";
AWRI1499_concat	genbank_orf	exon	616427	617263	0	+	.	gene_id "AWRI1499_0225"; transcript_id "AWRI1499_0225";
AWRI1499_concat	genbank_orf	CDS	616427	617263	0	+	.	gene_id "AWRI1499_0225"; transcript_id "AWRI1499_0225";
AWRI1499_concat	genbank_orf	start_codon	620215	620217	0	-	.	gene_id "AWRI1499_0226"; transcript_id "AWRI1499_0226";
AWRI1499_concat	genbank_orf	stop_codon	619087	619085	0	-	.	gene_id "AWRI1499_0226"; transcript_id "AWRI1499_0226";
AWRI1499_concat	genbank_orf	start_codon	621604	621606	0	-	.	gene_id "AWRI1499_0227"; transcript_id "AWRI1499_0227";
AWRI1499_concat	genbank_orf	stop_codon	620914	620912	0	-	.	gene_id "AWRI1499_0227"; transcript_id "AWRI1499_0227";
AWRI1499_concat	genbank_orf	exon	620911	621606	0	-	.	gene_id "AWRI1499_0227"; transcript_id "AWRI1499_0227";
AWRI1499_concat	genbank_orf	CDS	620911	621606	0	-	.	gene_id "AWRI1499_0227"; transcript_id "AWRI1499_0227";
AWRI1499_concat	genbank_orf	start_codon	622500	622502	0	+	.	gene_id "AWRI1499_0228"; transcript_id "AWRI1499_0228";
AWRI1499_concat	genbank_orf	stop_codon	623451	623453	0	+	.	gene_id "AWRI1499_0228"; transcript_id "AWRI1499_0228";
AWRI1499_concat	genbank_orf	start_codon	629429	629431	0	-	.	gene_id "AWRI1499_0229"; transcript_id "AWRI1499_0229";
AWRI1499_concat	genbank_orf	stop_codon	623828	623826	0	-	.	gene_id "AWRI1499_0229"; transcript_id "AWRI1499_0229";
AWRI1499_concat	genbank_orf	exon	623825	629431	0	-	.	gene_id "AWRI1499_0229"; transcript_id "AWRI1499_0229";
AWRI1499_concat	genbank_orf	CDS	623825	629431	0	-	.	gene_id "AWRI1499_0229"; transcript_id "AWRI1499_0229";
AWRI1499_concat	genbank_orf	start_codon	632666	632668	0	+	.	gene_id "AWRI1499_0230"; transcript_id "AWRI1499_0230";
AWRI1499_concat	genbank_orf	stop_codon	634217	634219	0	+	.	gene_id "AWRI1499_0230"; transcript_id "AWRI1499_0230";
AWRI1499_concat	genbank_orf	exon	632666	634216	0	+	.	gene_id "AWRI1499_0230"; transcript_id "AWRI1499_0230";
AWRI1499_concat	genbank_orf	CDS	632666	634216	0	+	.	gene_id "AWRI1499_0230"; transcript_id "AWRI1499_0230";
AWRI1499_concat	genbank_orf	start_codon	635260	635262	0	-	.	gene_id "AWRI1499_0231"; transcript_id "AWRI1499_0231";
AWRI1499_concat	genbank_orf	stop_codon	634717	634715	0	-	.	gene_id "AWRI1499_0231"; transcript_id "AWRI1499_0231";
AWRI1499_concat	genbank_orf	exon	634714	635262	0	-	.	gene_id "AWRI1499_0231"; transcript_id "AWRI1499_0231";
AWRI1499_concat	genbank_orf	CDS	634714	635262	0	-	.	gene_id "AWRI1499_0231"; transcript_id "AWRI1499_0231";
AWRI1499_concat	genbank_orf	start_codon	637523	637525	0	-	.	gene_id "AWRI1499_0232"; transcript_id "AWRI1499_0232";
AWRI1499_concat	genbank_orf	stop_codon	636659	636657	0	-	.	gene_id "AWRI1499_0232"; transcript_id "AWRI1499_0232";
AWRI1499_concat	genbank_orf	exon	636656	637525	0	-	.	gene_id "AWRI1499_0232"; transcript_id "AWRI1499_0232";
AWRI1499_concat	genbank_orf	CDS	636656	637525	0	-	.	gene_id "AWRI1499_0232"; transcript_id "AWRI1499_0232";
AWRI1499_concat	genbank_orf	start_codon	640481	640483	0	-	.	gene_id "AWRI1499_0233"; transcript_id "AWRI1499_0233";
AWRI1499_concat	genbank_orf	stop_codon	639056	639054	0	-	.	gene_id "AWRI1499_0233"; transcript_id "AWRI1499_0233";
AWRI1499_concat	genbank_orf	exon	639053	640483	0	-	.	gene_id "AWRI1499_0233"; transcript_id "AWRI1499_0233";
AWRI1499_concat	genbank_orf	CDS	639053	640483	0	-	.	gene_id "AWRI1499_0233"; transcript_id "AWRI1499_0233";
AWRI1499_concat	genbank_orf	start_codon	641419	641421	0	+	.	gene_id "AWRI1499_0234"; transcript_id "AWRI1499_0234";
AWRI1499_concat	genbank_orf	stop_codon	641755	641757	0	+	.	gene_id "AWRI1499_0234"; transcript_id "AWRI1499_0234";
AWRI1499_concat	genbank_orf	exon	641419	641754	0	+	.	gene_id "AWRI1499_0234"; transcript_id "AWRI1499_0234";
AWRI1499_concat	genbank_orf	CDS	641419	641754	0	+	.	gene_id "AWRI1499_0234"; transcript_id "AWRI1499_0234";
AWRI1499_concat	genbank_orf	start_codon	642274	642276	0	+	.	gene_id "AWRI1499_0235"; transcript_id "AWRI1499_0235";
AWRI1499_concat	genbank_orf	stop_codon	642871	642873	0	+	.	gene_id "AWRI1499_0235"; transcript_id "AWRI1499_0235";
AWRI1499_concat	genbank_orf	exon	642274	642870	0	+	.	gene_id "AWRI1499_0235"; transcript_id "AWRI1499_0235";
AWRI1499_concat	genbank_orf	CDS	642274	642870	0	+	.	gene_id "AWRI1499_0235"; transcript_id "AWRI1499_0235";
AWRI1499_concat	genbank_orf	start_codon	645838	645840	0	-	.	gene_id "AWRI1499_0236"; transcript_id "AWRI1499_0236";
AWRI1499_concat	genbank_orf	stop_codon	644788	644786	0	-	.	gene_id "AWRI1499_0236"; transcript_id "AWRI1499_0236";
AWRI1499_concat	genbank_orf	exon	644785	645840	0	-	.	gene_id "AWRI1499_0236"; transcript_id "AWRI1499_0236";
AWRI1499_concat	genbank_orf	CDS	644785	645840	0	-	.	gene_id "AWRI1499_0236"; transcript_id "AWRI1499_0236";
AWRI1499_concat	genbank_orf	start_codon	650022	650024	0	+	.	gene_id "AWRI1499_0237"; transcript_id "AWRI1499_0237";
AWRI1499_concat	genbank_orf	stop_codon	651093	651095	0	+	.	gene_id "AWRI1499_0237"; transcript_id "AWRI1499_0237";
AWRI1499_concat	genbank_orf	exon	650022	651092	0	+	.	gene_id "AWRI1499_0237"; transcript_id "AWRI1499_0237";
AWRI1499_concat	genbank_orf	CDS	650022	651092	0	+	.	gene_id "AWRI1499_0237"; transcript_id "AWRI1499_0237";
AWRI1499_concat	genbank_orf	start_codon	651627	651629	0	+	.	gene_id "AWRI1499_0238"; transcript_id "AWRI1499_0238";
AWRI1499_concat	genbank_orf	stop_codon	652716	652718	0	+	.	gene_id "AWRI1499_0238"; transcript_id "AWRI1499_0238";
AWRI1499_concat	genbank_orf	exon	651627	652715	0	+	.	gene_id "AWRI1499_0238"; transcript_id "AWRI1499_0238";
AWRI1499_concat	genbank_orf	CDS	651627	652715	0	+	.	gene_id "AWRI1499_0238"; transcript_id "AWRI1499_0238";
AWRI1499_concat	genbank_orf	start_codon	653505	653507	0	+	.	gene_id "AWRI1499_0239"; transcript_id "AWRI1499_0239";
AWRI1499_concat	genbank_orf	stop_codon	654099	654101	0	+	.	gene_id "AWRI1499_0239"; transcript_id "AWRI1499_0239";
AWRI1499_concat	genbank_orf	exon	653505	654098	0	+	.	gene_id "AWRI1499_0239"; transcript_id "AWRI1499_0239";
AWRI1499_concat	genbank_orf	CDS	653505	654098	0	+	.	gene_id "AWRI1499_0239"; transcript_id "AWRI1499_0239";
AWRI1499_concat	genbank_orf	start_codon	654659	654661	0	-	.	gene_id "AWRI1499_0240"; transcript_id "AWRI1499_0240";
AWRI1499_concat	genbank_orf	stop_codon	654350	654348	0	-	.	gene_id "AWRI1499_0240"; transcript_id "AWRI1499_0240";
AWRI1499_concat	genbank_orf	exon	654347	654661	0	-	.	gene_id "AWRI1499_0240"; transcript_id "AWRI1499_0240";
AWRI1499_concat	genbank_orf	CDS	654347	654661	0	-	.	gene_id "AWRI1499_0240"; transcript_id "AWRI1499_0240";
AWRI1499_concat	genbank_orf	start_codon	656074	656076	0	-	.	gene_id "AWRI1499_0241"; transcript_id "AWRI1499_0241";
AWRI1499_concat	genbank_orf	stop_codon	654886	654884	0	-	.	gene_id "AWRI1499_0241"; transcript_id "AWRI1499_0241";
AWRI1499_concat	genbank_orf	exon	654883	656076	0	-	.	gene_id "AWRI1499_0241"; transcript_id "AWRI1499_0241";
AWRI1499_concat	genbank_orf	CDS	654883	656076	0	-	.	gene_id "AWRI1499_0241"; transcript_id "AWRI1499_0241";
AWRI1499_concat	genbank_orf	start_codon	659270	659272	0	-	.	gene_id "AWRI1499_0242"; transcript_id "AWRI1499_0242";
AWRI1499_concat	genbank_orf	stop_codon	658823	658821	0	-	.	gene_id "AWRI1499_0242"; transcript_id "AWRI1499_0242";
AWRI1499_concat	genbank_orf	exon	658820	659272	0	-	.	gene_id "AWRI1499_0242"; transcript_id "AWRI1499_0242";
AWRI1499_concat	genbank_orf	CDS	658820	659272	0	-	.	gene_id "AWRI1499_0242"; transcript_id "AWRI1499_0242";
AWRI1499_concat	genbank_orf	start_codon	662902	662904	0	-	.	gene_id "AWRI1499_0243"; transcript_id "AWRI1499_0243";
AWRI1499_concat	genbank_orf	stop_codon	662293	662291	0	-	.	gene_id "AWRI1499_0243"; transcript_id "AWRI1499_0243";
AWRI1499_concat	genbank_orf	exon	662290	662904	0	-	.	gene_id "AWRI1499_0243"; transcript_id "AWRI1499_0243";
AWRI1499_concat	genbank_orf	CDS	662290	662904	0	-	.	gene_id "AWRI1499_0243"; transcript_id "AWRI1499_0243";
AWRI1499_concat	genbank_orf	start_codon	664160	664162	0	-	.	gene_id "AWRI1499_0244"; transcript_id "AWRI1499_0244";
AWRI1499_concat	genbank_orf	stop_codon	663893	663891	0	-	.	gene_id "AWRI1499_0244"; transcript_id "AWRI1499_0244";
AWRI1499_concat	genbank_orf	exon	663890	664162	0	-	.	gene_id "AWRI1499_0244"; transcript_id "AWRI1499_0244";
AWRI1499_concat	genbank_orf	CDS	663890	664162	0	-	.	gene_id "AWRI1499_0244"; transcript_id "AWRI1499_0244";
AWRI1499_concat	genbank_orf	start_codon	665014	665016	0	-	.	gene_id "AWRI1499_0245"; transcript_id "AWRI1499_0245";
AWRI1499_concat	genbank_orf	stop_codon	664369	664367	0	-	.	gene_id "AWRI1499_0245"; transcript_id "AWRI1499_0245";
AWRI1499_concat	genbank_orf	exon	664366	665016	0	-	.	gene_id "AWRI1499_0245"; transcript_id "AWRI1499_0245";
AWRI1499_concat	genbank_orf	CDS	664366	665016	0	-	.	gene_id "AWRI1499_0245"; transcript_id "AWRI1499_0245";
AWRI1499_concat	genbank_orf	start_codon	666770	666772	0	-	.	gene_id "AWRI1499_0246"; transcript_id "AWRI1499_0246";
AWRI1499_concat	genbank_orf	stop_codon	665814	665812	0	-	.	gene_id "AWRI1499_0246"; transcript_id "AWRI1499_0246";
AWRI1499_concat	genbank_orf	exon	665811	666692	0	-	.	gene_id "AWRI1499_0246"; transcript_id "AWRI1499_0246";
AWRI1499_concat	genbank_orf	exon	666770	666772	0	-	.	gene_id "AWRI1499_0246"; transcript_id "AWRI1499_0246";
AWRI1499_concat	genbank_orf	CDS	665811	666692	0	-	.	gene_id "AWRI1499_0246"; transcript_id "AWRI1499_0246";
AWRI1499_concat	genbank_orf	CDS	666770	666772	0	-	.	gene_id "AWRI1499_0246"; transcript_id "AWRI1499_0246";
AWRI1499_concat	genbank_orf	start_codon	668503	668505	0	-	.	gene_id "AWRI1499_0247"; transcript_id "AWRI1499_0247";
AWRI1499_concat	genbank_orf	stop_codon	667735	667733	0	-	.	gene_id "AWRI1499_0247"; transcript_id "AWRI1499_0247";
AWRI1499_concat	genbank_orf	exon	667732	668505	0	-	.	gene_id "AWRI1499_0247"; transcript_id "AWRI1499_0247";
AWRI1499_concat	genbank_orf	CDS	667732	668505	0	-	.	gene_id "AWRI1499_0247"; transcript_id "AWRI1499_0247";
AWRI1499_concat	genbank_orf	start_codon	670673	670675	0	-	.	gene_id "AWRI1499_0248"; transcript_id "AWRI1499_0248";
AWRI1499_concat	genbank_orf	stop_codon	670175	670173	0	-	.	gene_id "AWRI1499_0248"; transcript_id "AWRI1499_0248";
AWRI1499_concat	genbank_orf	exon	670172	670675	0	-	.	gene_id "AWRI1499_0248"; transcript_id "AWRI1499_0248";
AWRI1499_concat	genbank_orf	CDS	670172	670675	0	-	.	gene_id "AWRI1499_0248"; transcript_id "AWRI1499_0248";
AWRI1499_concat	genbank_orf	start_codon	672082	672084	0	+	.	gene_id "AWRI1499_0249"; transcript_id "AWRI1499_0249";
AWRI1499_concat	genbank_orf	stop_codon	673042	673044	0	+	.	gene_id "AWRI1499_0249"; transcript_id "AWRI1499_0249";
AWRI1499_concat	genbank_orf	exon	672082	673041	0	+	.	gene_id "AWRI1499_0249"; transcript_id "AWRI1499_0249";
AWRI1499_concat	genbank_orf	CDS	672082	673041	0	+	.	gene_id "AWRI1499_0249"; transcript_id "AWRI1499_0249";
AWRI1499_concat	genbank_orf	start_codon	673450	673452	0	+	.	gene_id "AWRI1499_0250"; transcript_id "AWRI1499_0250";
AWRI1499_concat	genbank_orf	stop_codon	674323	674325	0	+	.	gene_id "AWRI1499_0250"; transcript_id "AWRI1499_0250";
AWRI1499_concat	genbank_orf	exon	673450	674322	0	+	.	gene_id "AWRI1499_0250"; transcript_id "AWRI1499_0250";
AWRI1499_concat	genbank_orf	CDS	673450	674322	0	+	.	gene_id "AWRI1499_0250"; transcript_id "AWRI1499_0250";
AWRI1499_concat	genbank_orf	start_codon	676036	676038	0	-	.	gene_id "AWRI1499_0251"; transcript_id "AWRI1499_0251";
AWRI1499_concat	genbank_orf	stop_codon	675460	675458	0	-	.	gene_id "AWRI1499_0251"; transcript_id "AWRI1499_0251";
AWRI1499_concat	genbank_orf	start_codon	681951	681953	0	-	.	gene_id "AWRI1499_0252"; transcript_id "AWRI1499_0252";
AWRI1499_concat	genbank_orf	stop_codon	680832	680830	0	-	.	gene_id "AWRI1499_0252"; transcript_id "AWRI1499_0252";
AWRI1499_concat	genbank_orf	exon	680829	681953	0	-	.	gene_id "AWRI1499_0252"; transcript_id "AWRI1499_0252";
AWRI1499_concat	genbank_orf	CDS	680829	681953	0	-	.	gene_id "AWRI1499_0252"; transcript_id "AWRI1499_0252";
AWRI1499_concat	genbank_orf	start_codon	682859	682861	0	-	.	gene_id "AWRI1499_0253"; transcript_id "AWRI1499_0253";
AWRI1499_concat	genbank_orf	stop_codon	682199	682197	0	-	.	gene_id "AWRI1499_0253"; transcript_id "AWRI1499_0253";
AWRI1499_concat	genbank_orf	exon	682196	682861	0	-	.	gene_id "AWRI1499_0253"; transcript_id "AWRI1499_0253";
AWRI1499_concat	genbank_orf	CDS	682196	682861	0	-	.	gene_id "AWRI1499_0253"; transcript_id "AWRI1499_0253";
AWRI1499_concat	genbank_orf	start_codon	683520	683522	0	-	.	gene_id "AWRI1499_0254"; transcript_id "AWRI1499_0254";
AWRI1499_concat	genbank_orf	stop_codon	682968	682966	0	-	.	gene_id "AWRI1499_0254"; transcript_id "AWRI1499_0254";
AWRI1499_concat	genbank_orf	exon	682965	683522	0	-	.	gene_id "AWRI1499_0254"; transcript_id "AWRI1499_0254";
AWRI1499_concat	genbank_orf	CDS	682965	683522	0	-	.	gene_id "AWRI1499_0254"; transcript_id "AWRI1499_0254";
AWRI1499_concat	genbank_orf	start_codon	686459	686461	0	-	.	gene_id "AWRI1499_0255"; transcript_id "AWRI1499_0255";
AWRI1499_concat	genbank_orf	stop_codon	685376	685374	0	-	.	gene_id "AWRI1499_0255"; transcript_id "AWRI1499_0255";
AWRI1499_concat	genbank_orf	exon	685373	686461	0	-	.	gene_id "AWRI1499_0255"; transcript_id "AWRI1499_0255";
AWRI1499_concat	genbank_orf	CDS	685373	686461	0	-	.	gene_id "AWRI1499_0255"; transcript_id "AWRI1499_0255";
AWRI1499_concat	genbank_orf	start_codon	692138	692140	0	-	.	gene_id "AWRI1499_0256"; transcript_id "AWRI1499_0256";
AWRI1499_concat	genbank_orf	stop_codon	691469	691467	0	-	.	gene_id "AWRI1499_0256"; transcript_id "AWRI1499_0256";
AWRI1499_concat	genbank_orf	exon	691466	692140	0	-	.	gene_id "AWRI1499_0256"; transcript_id "AWRI1499_0256";
AWRI1499_concat	genbank_orf	CDS	691466	692140	0	-	.	gene_id "AWRI1499_0256"; transcript_id "AWRI1499_0256";
AWRI1499_concat	genbank_orf	start_codon	694467	694469	0	+	.	gene_id "AWRI1499_0257"; transcript_id "AWRI1499_0257";
AWRI1499_concat	genbank_orf	stop_codon	695645	695647	0	+	.	gene_id "AWRI1499_0257"; transcript_id "AWRI1499_0257";
AWRI1499_concat	genbank_orf	exon	694467	694752	0	+	.	gene_id "AWRI1499_0257"; transcript_id "AWRI1499_0257";
AWRI1499_concat	genbank_orf	exon	694851	695644	0	+	.	gene_id "AWRI1499_0257"; transcript_id "AWRI1499_0257";
AWRI1499_concat	genbank_orf	CDS	694467	694752	0	+	.	gene_id "AWRI1499_0257"; transcript_id "AWRI1499_0257";
AWRI1499_concat	genbank_orf	CDS	694851	695644	0	+	.	gene_id "AWRI1499_0257"; transcript_id "AWRI1499_0257";
AWRI1499_concat	genbank_orf	start_codon	698763	698765	0	+	.	gene_id "AWRI1499_0258"; transcript_id "AWRI1499_0258";
AWRI1499_concat	genbank_orf	stop_codon	699144	699146	0	+	.	gene_id "AWRI1499_0258"; transcript_id "AWRI1499_0258";
AWRI1499_concat	genbank_orf	exon	698763	699143	0	+	.	gene_id "AWRI1499_0258"; transcript_id "AWRI1499_0258";
AWRI1499_concat	genbank_orf	CDS	698763	699143	0	+	.	gene_id "AWRI1499_0258"; transcript_id "AWRI1499_0258";
AWRI1499_concat	genbank_orf	start_codon	699328	699330	0	+	.	gene_id "AWRI1499_0259"; transcript_id "AWRI1499_0259";
AWRI1499_concat	genbank_orf	stop_codon	699745	699747	0	+	.	gene_id "AWRI1499_0259"; transcript_id "AWRI1499_0259";
AWRI1499_concat	genbank_orf	exon	699328	699744	0	+	.	gene_id "AWRI1499_0259"; transcript_id "AWRI1499_0259";
AWRI1499_concat	genbank_orf	CDS	699328	699744	0	+	.	gene_id "AWRI1499_0259"; transcript_id "AWRI1499_0259";
AWRI1499_concat	genbank_orf	start_codon	699906	699908	0	+	.	gene_id "AWRI1499_0260"; transcript_id "AWRI1499_0260";
AWRI1499_concat	genbank_orf	stop_codon	700680	700682	0	+	.	gene_id "AWRI1499_0260"; transcript_id "AWRI1499_0260";
AWRI1499_concat	genbank_orf	exon	699906	700679	0	+	.	gene_id "AWRI1499_0260"; transcript_id "AWRI1499_0260";
AWRI1499_concat	genbank_orf	CDS	699906	700679	0	+	.	gene_id "AWRI1499_0260"; transcript_id "AWRI1499_0260";
AWRI1499_concat	genbank_orf	start_codon	701157	701159	0	+	.	gene_id "AWRI1499_0261"; transcript_id "AWRI1499_0261";
AWRI1499_concat	genbank_orf	stop_codon	701649	701651	0	+	.	gene_id "AWRI1499_0261"; transcript_id "AWRI1499_0261";
AWRI1499_concat	genbank_orf	exon	701157	701648	0	+	.	gene_id "AWRI1499_0261"; transcript_id "AWRI1499_0261";
AWRI1499_concat	genbank_orf	CDS	701157	701648	0	+	.	gene_id "AWRI1499_0261"; transcript_id "AWRI1499_0261";
AWRI1499_concat	genbank_orf	start_codon	701945	701947	0	+	.	gene_id "AWRI1499_0262"; transcript_id "AWRI1499_0262";
AWRI1499_concat	genbank_orf	stop_codon	703091	703093	0	+	.	gene_id "AWRI1499_0262"; transcript_id "AWRI1499_0262";
AWRI1499_concat	genbank_orf	exon	701945	703090	0	+	.	gene_id "AWRI1499_0262"; transcript_id "AWRI1499_0262";
AWRI1499_concat	genbank_orf	CDS	701945	703090	0	+	.	gene_id "AWRI1499_0262"; transcript_id "AWRI1499_0262";
AWRI1499_concat	genbank_orf	start_codon	703716	703718	0	+	.	gene_id "AWRI1499_0263"; transcript_id "AWRI1499_0263";
AWRI1499_concat	genbank_orf	stop_codon	704352	704354	0	+	.	gene_id "AWRI1499_0263"; transcript_id "AWRI1499_0263";
AWRI1499_concat	genbank_orf	exon	703716	704351	0	+	.	gene_id "AWRI1499_0263"; transcript_id "AWRI1499_0263";
AWRI1499_concat	genbank_orf	CDS	703716	704351	0	+	.	gene_id "AWRI1499_0263"; transcript_id "AWRI1499_0263";
AWRI1499_concat	genbank_orf	start_codon	704894	704896	0	+	.	gene_id "AWRI1499_0264"; transcript_id "AWRI1499_0264";
AWRI1499_concat	genbank_orf	stop_codon	705560	705562	0	+	.	gene_id "AWRI1499_0264"; transcript_id "AWRI1499_0264";
AWRI1499_concat	genbank_orf	exon	704894	705559	0	+	.	gene_id "AWRI1499_0264"; transcript_id "AWRI1499_0264";
AWRI1499_concat	genbank_orf	CDS	704894	705559	0	+	.	gene_id "AWRI1499_0264"; transcript_id "AWRI1499_0264";
AWRI1499_concat	genbank_orf	start_codon	706360	706362	0	-	.	gene_id "AWRI1499_0265"; transcript_id "AWRI1499_0265";
AWRI1499_concat	genbank_orf	stop_codon	705685	705683	0	-	.	gene_id "AWRI1499_0265"; transcript_id "AWRI1499_0265";
AWRI1499_concat	genbank_orf	exon	705682	706362	0	-	.	gene_id "AWRI1499_0265"; transcript_id "AWRI1499_0265";
AWRI1499_concat	genbank_orf	CDS	705682	706362	0	-	.	gene_id "AWRI1499_0265"; transcript_id "AWRI1499_0265";
AWRI1499_concat	genbank_orf	start_codon	706985	706987	0	+	.	gene_id "AWRI1499_0266"; transcript_id "AWRI1499_0266";
AWRI1499_concat	genbank_orf	stop_codon	707675	707677	0	+	.	gene_id "AWRI1499_0266"; transcript_id "AWRI1499_0266";
AWRI1499_concat	genbank_orf	exon	706985	707674	0	+	.	gene_id "AWRI1499_0266"; transcript_id "AWRI1499_0266";
AWRI1499_concat	genbank_orf	CDS	706985	707674	0	+	.	gene_id "AWRI1499_0266"; transcript_id "AWRI1499_0266";
AWRI1499_concat	genbank_orf	start_codon	708106	708108	0	+	.	gene_id "AWRI1499_0267"; transcript_id "AWRI1499_0267";
AWRI1499_concat	genbank_orf	stop_codon	709228	709230	0	+	.	gene_id "AWRI1499_0267"; transcript_id "AWRI1499_0267";
AWRI1499_concat	genbank_orf	exon	708106	708111	0	+	.	gene_id "AWRI1499_0267"; transcript_id "AWRI1499_0267";
AWRI1499_concat	genbank_orf	exon	708493	709227	0	+	.	gene_id "AWRI1499_0267"; transcript_id "AWRI1499_0267";
AWRI1499_concat	genbank_orf	CDS	708106	708111	0	+	.	gene_id "AWRI1499_0267"; transcript_id "AWRI1499_0267";
AWRI1499_concat	genbank_orf	CDS	708493	709227	0	+	.	gene_id "AWRI1499_0267"; transcript_id "AWRI1499_0267";
AWRI1499_concat	genbank_orf	start_codon	709755	709757	0	-	.	gene_id "AWRI1499_0268"; transcript_id "AWRI1499_0268";
AWRI1499_concat	genbank_orf	stop_codon	709338	709336	0	-	.	gene_id "AWRI1499_0268"; transcript_id "AWRI1499_0268";
AWRI1499_concat	genbank_orf	exon	709335	709757	0	-	.	gene_id "AWRI1499_0268"; transcript_id "AWRI1499_0268";
AWRI1499_concat	genbank_orf	CDS	709335	709757	0	-	.	gene_id "AWRI1499_0268"; transcript_id "AWRI1499_0268";
AWRI1499_concat	genbank_orf	start_codon	711810	711812	0	+	.	gene_id "AWRI1499_0269"; transcript_id "AWRI1499_0269";
AWRI1499_concat	genbank_orf	stop_codon	713932	713934	0	+	.	gene_id "AWRI1499_0269"; transcript_id "AWRI1499_0269";
AWRI1499_concat	genbank_orf	exon	711810	711823	0	+	.	gene_id "AWRI1499_0269"; transcript_id "AWRI1499_0269";
AWRI1499_concat	genbank_orf	exon	712473	713931	0	+	.	gene_id "AWRI1499_0269"; transcript_id "AWRI1499_0269";
AWRI1499_concat	genbank_orf	CDS	711810	711823	0	+	.	gene_id "AWRI1499_0269"; transcript_id "AWRI1499_0269";
AWRI1499_concat	genbank_orf	CDS	712473	713931	0	+	.	gene_id "AWRI1499_0269"; transcript_id "AWRI1499_0269";
AWRI1499_concat	genbank_orf	start_codon	714689	714691	0	+	.	gene_id "AWRI1499_0270"; transcript_id "AWRI1499_0270";
AWRI1499_concat	genbank_orf	stop_codon	715526	715528	0	+	.	gene_id "AWRI1499_0270"; transcript_id "AWRI1499_0270";
AWRI1499_concat	genbank_orf	start_codon	716555	716557	0	+	.	gene_id "AWRI1499_0271"; transcript_id "AWRI1499_0271";
AWRI1499_concat	genbank_orf	stop_codon	717389	717391	0	+	.	gene_id "AWRI1499_0271"; transcript_id "AWRI1499_0271";
AWRI1499_concat	genbank_orf	exon	716555	717388	0	+	.	gene_id "AWRI1499_0271"; transcript_id "AWRI1499_0271";
AWRI1499_concat	genbank_orf	CDS	716555	717388	0	+	.	gene_id "AWRI1499_0271"; transcript_id "AWRI1499_0271";
AWRI1499_concat	genbank_orf	start_codon	721298	721300	0	+	.	gene_id "AWRI1499_0272"; transcript_id "AWRI1499_0272";
AWRI1499_concat	genbank_orf	stop_codon	722543	722545	0	+	.	gene_id "AWRI1499_0272"; transcript_id "AWRI1499_0272";
AWRI1499_concat	genbank_orf	exon	721298	722542	0	+	.	gene_id "AWRI1499_0272"; transcript_id "AWRI1499_0272";
AWRI1499_concat	genbank_orf	CDS	721298	722542	0	+	.	gene_id "AWRI1499_0272"; transcript_id "AWRI1499_0272";
AWRI1499_concat	genbank_orf	start_codon	722571	722573	0	+	.	gene_id "AWRI1499_0273"; transcript_id "AWRI1499_0273";
AWRI1499_concat	genbank_orf	stop_codon	722832	722834	0	+	.	gene_id "AWRI1499_0273"; transcript_id "AWRI1499_0273";
AWRI1499_concat	genbank_orf	exon	722571	722831	0	+	.	gene_id "AWRI1499_0273"; transcript_id "AWRI1499_0273";
AWRI1499_concat	genbank_orf	CDS	722571	722831	0	+	.	gene_id "AWRI1499_0273"; transcript_id "AWRI1499_0273";
AWRI1499_concat	genbank_orf	start_codon	722918	722920	0	+	.	gene_id "AWRI1499_0274"; transcript_id "AWRI1499_0274";
AWRI1499_concat	genbank_orf	stop_codon	723377	723379	0	+	.	gene_id "AWRI1499_0274"; transcript_id "AWRI1499_0274";
AWRI1499_concat	genbank_orf	exon	722918	723376	0	+	.	gene_id "AWRI1499_0274"; transcript_id "AWRI1499_0274";
AWRI1499_concat	genbank_orf	CDS	722918	723376	0	+	.	gene_id "AWRI1499_0274"; transcript_id "AWRI1499_0274";
AWRI1499_concat	genbank_orf	start_codon	723878	723880	0	+	.	gene_id "AWRI1499_0275"; transcript_id "AWRI1499_0275";
AWRI1499_concat	genbank_orf	stop_codon	724760	724762	0	+	.	gene_id "AWRI1499_0275"; transcript_id "AWRI1499_0275";
AWRI1499_concat	genbank_orf	exon	723878	724759	0	+	.	gene_id "AWRI1499_0275"; transcript_id "AWRI1499_0275";
AWRI1499_concat	genbank_orf	CDS	723878	724759	0	+	.	gene_id "AWRI1499_0275"; transcript_id "AWRI1499_0275";
AWRI1499_concat	genbank_orf	start_codon	726249	726251	0	-	.	gene_id "AWRI1499_0276"; transcript_id "AWRI1499_0276";
AWRI1499_concat	genbank_orf	stop_codon	724947	724945	0	-	.	gene_id "AWRI1499_0276"; transcript_id "AWRI1499_0276";
AWRI1499_concat	genbank_orf	exon	724944	726251	0	-	.	gene_id "AWRI1499_0276"; transcript_id "AWRI1499_0276";
AWRI1499_concat	genbank_orf	CDS	724944	726251	0	-	.	gene_id "AWRI1499_0276"; transcript_id "AWRI1499_0276";
AWRI1499_concat	genbank_orf	start_codon	728266	728268	0	+	.	gene_id "AWRI1499_0277"; transcript_id "AWRI1499_0277";
AWRI1499_concat	genbank_orf	stop_codon	728686	728688	0	+	.	gene_id "AWRI1499_0277"; transcript_id "AWRI1499_0277";
AWRI1499_concat	genbank_orf	exon	728266	728685	0	+	.	gene_id "AWRI1499_0277"; transcript_id "AWRI1499_0277";
AWRI1499_concat	genbank_orf	CDS	728266	728685	0	+	.	gene_id "AWRI1499_0277"; transcript_id "AWRI1499_0277";
AWRI1499_concat	genbank_orf	start_codon	733891	733893	0	-	.	gene_id "AWRI1499_0278"; transcript_id "AWRI1499_0278";
AWRI1499_concat	genbank_orf	stop_codon	733525	733523	0	-	.	gene_id "AWRI1499_0278"; transcript_id "AWRI1499_0278";
AWRI1499_concat	genbank_orf	exon	733522	733893	0	-	.	gene_id "AWRI1499_0278"; transcript_id "AWRI1499_0278";
AWRI1499_concat	genbank_orf	CDS	733522	733893	0	-	.	gene_id "AWRI1499_0278"; transcript_id "AWRI1499_0278";
AWRI1499_concat	genbank_orf	start_codon	742648	742650	0	+	.	gene_id "AWRI1499_0279"; transcript_id "AWRI1499_0279";
AWRI1499_concat	genbank_orf	stop_codon	742915	742917	0	+	.	gene_id "AWRI1499_0279"; transcript_id "AWRI1499_0279";
AWRI1499_concat	genbank_orf	exon	742648	742914	0	+	.	gene_id "AWRI1499_0279"; transcript_id "AWRI1499_0279";
AWRI1499_concat	genbank_orf	CDS	742648	742914	0	+	.	gene_id "AWRI1499_0279"; transcript_id "AWRI1499_0279";
AWRI1499_concat	genbank_orf	start_codon	744515	744517	0	-	.	gene_id "AWRI1499_0280"; transcript_id "AWRI1499_0280";
AWRI1499_concat	genbank_orf	stop_codon	743297	743295	0	-	.	gene_id "AWRI1499_0280"; transcript_id "AWRI1499_0280";
AWRI1499_concat	genbank_orf	start_codon	747228	747230	0	-	.	gene_id "AWRI1499_0281"; transcript_id "AWRI1499_0281";
AWRI1499_concat	genbank_orf	stop_codon	746697	746695	0	-	.	gene_id "AWRI1499_0281"; transcript_id "AWRI1499_0281";
AWRI1499_concat	genbank_orf	exon	746694	747230	0	-	.	gene_id "AWRI1499_0281"; transcript_id "AWRI1499_0281";
AWRI1499_concat	genbank_orf	CDS	746694	747230	0	-	.	gene_id "AWRI1499_0281"; transcript_id "AWRI1499_0281";
AWRI1499_concat	genbank_orf	start_codon	747842	747844	0	-	.	gene_id "AWRI1499_0282"; transcript_id "AWRI1499_0282";
AWRI1499_concat	genbank_orf	stop_codon	747287	747285	0	-	.	gene_id "AWRI1499_0282"; transcript_id "AWRI1499_0282";
AWRI1499_concat	genbank_orf	exon	747284	747844	0	-	.	gene_id "AWRI1499_0282"; transcript_id "AWRI1499_0282";
AWRI1499_concat	genbank_orf	CDS	747284	747844	0	-	.	gene_id "AWRI1499_0282"; transcript_id "AWRI1499_0282";
AWRI1499_concat	genbank_orf	start_codon	753068	753070	0	+	.	gene_id "AWRI1499_0283"; transcript_id "AWRI1499_0283";
AWRI1499_concat	genbank_orf	stop_codon	753476	753478	0	+	.	gene_id "AWRI1499_0283"; transcript_id "AWRI1499_0283";
AWRI1499_concat	genbank_orf	exon	753068	753475	0	+	.	gene_id "AWRI1499_0283"; transcript_id "AWRI1499_0283";
AWRI1499_concat	genbank_orf	CDS	753068	753475	0	+	.	gene_id "AWRI1499_0283"; transcript_id "AWRI1499_0283";
AWRI1499_concat	genbank_orf	start_codon	753709	753711	0	+	.	gene_id "AWRI1499_0284"; transcript_id "AWRI1499_0284";
AWRI1499_concat	genbank_orf	stop_codon	754096	754098	0	+	.	gene_id "AWRI1499_0284"; transcript_id "AWRI1499_0284";
AWRI1499_concat	genbank_orf	exon	753709	754095	0	+	.	gene_id "AWRI1499_0284"; transcript_id "AWRI1499_0284";
AWRI1499_concat	genbank_orf	CDS	753709	754095	0	+	.	gene_id "AWRI1499_0284"; transcript_id "AWRI1499_0284";
AWRI1499_concat	genbank_orf	start_codon	756215	756217	0	-	.	gene_id "AWRI1499_0285"; transcript_id "AWRI1499_0285";
AWRI1499_concat	genbank_orf	stop_codon	755039	755037	0	-	.	gene_id "AWRI1499_0285"; transcript_id "AWRI1499_0285";
AWRI1499_concat	genbank_orf	exon	755036	756217	0	-	.	gene_id "AWRI1499_0285"; transcript_id "AWRI1499_0285";
AWRI1499_concat	genbank_orf	CDS	755036	756217	0	-	.	gene_id "AWRI1499_0285"; transcript_id "AWRI1499_0285";
AWRI1499_concat	genbank_orf	start_codon	761185	761187	0	+	.	gene_id "AWRI1499_0286"; transcript_id "AWRI1499_0286";
AWRI1499_concat	genbank_orf	stop_codon	762898	762900	0	+	.	gene_id "AWRI1499_0286"; transcript_id "AWRI1499_0286";
AWRI1499_concat	genbank_orf	exon	761185	762897	0	+	.	gene_id "AWRI1499_0286"; transcript_id "AWRI1499_0286";
AWRI1499_concat	genbank_orf	CDS	761185	762897	0	+	.	gene_id "AWRI1499_0286"; transcript_id "AWRI1499_0286";
AWRI1499_concat	genbank_orf	start_codon	765743	765745	0	-	.	gene_id "AWRI1499_0287"; transcript_id "AWRI1499_0287";
AWRI1499_concat	genbank_orf	stop_codon	764348	764346	0	-	.	gene_id "AWRI1499_0287"; transcript_id "AWRI1499_0287";
AWRI1499_concat	genbank_orf	exon	764345	765745	0	-	.	gene_id "AWRI1499_0287"; transcript_id "AWRI1499_0287";
AWRI1499_concat	genbank_orf	CDS	764345	765745	0	-	.	gene_id "AWRI1499_0287"; transcript_id "AWRI1499_0287";
AWRI1499_concat	genbank_orf	start_codon	767846	767848	0	+	.	gene_id "AWRI1499_0288"; transcript_id "AWRI1499_0288";
AWRI1499_concat	genbank_orf	stop_codon	768926	768928	0	+	.	gene_id "AWRI1499_0288"; transcript_id "AWRI1499_0288";
AWRI1499_concat	genbank_orf	exon	767846	768925	0	+	.	gene_id "AWRI1499_0288"; transcript_id "AWRI1499_0288";
AWRI1499_concat	genbank_orf	CDS	767846	768925	0	+	.	gene_id "AWRI1499_0288"; transcript_id "AWRI1499_0288";
AWRI1499_concat	genbank_orf	start_codon	769817	769819	0	-	.	gene_id "AWRI1499_0289"; transcript_id "AWRI1499_0289";
AWRI1499_concat	genbank_orf	stop_codon	769211	769209	0	-	.	gene_id "AWRI1499_0289"; transcript_id "AWRI1499_0289";
AWRI1499_concat	genbank_orf	exon	769208	769819	0	-	.	gene_id "AWRI1499_0289"; transcript_id "AWRI1499_0289";
AWRI1499_concat	genbank_orf	CDS	769208	769819	0	-	.	gene_id "AWRI1499_0289"; transcript_id "AWRI1499_0289";
AWRI1499_concat	genbank_orf	start_codon	770982	770984	0	-	.	gene_id "AWRI1499_0290"; transcript_id "AWRI1499_0290";
AWRI1499_concat	genbank_orf	stop_codon	770481	770479	0	-	.	gene_id "AWRI1499_0290"; transcript_id "AWRI1499_0290";
AWRI1499_concat	genbank_orf	exon	770478	770984	0	-	.	gene_id "AWRI1499_0290"; transcript_id "AWRI1499_0290";
AWRI1499_concat	genbank_orf	CDS	770478	770984	0	-	.	gene_id "AWRI1499_0290"; transcript_id "AWRI1499_0290";
AWRI1499_concat	genbank_orf	start_codon	772203	772205	0	+	.	gene_id "AWRI1499_0291"; transcript_id "AWRI1499_0291";
AWRI1499_concat	genbank_orf	stop_codon	773443	773445	0	+	.	gene_id "AWRI1499_0291"; transcript_id "AWRI1499_0291";
AWRI1499_concat	genbank_orf	exon	772203	772222	0	+	.	gene_id "AWRI1499_0291"; transcript_id "AWRI1499_0291";
AWRI1499_concat	genbank_orf	exon	772298	772317	0	+	.	gene_id "AWRI1499_0291"; transcript_id "AWRI1499_0291";
AWRI1499_concat	genbank_orf	exon	772463	773442	0	+	.	gene_id "AWRI1499_0291"; transcript_id "AWRI1499_0291";
AWRI1499_concat	genbank_orf	CDS	772203	772222	0	+	.	gene_id "AWRI1499_0291"; transcript_id "AWRI1499_0291";
AWRI1499_concat	genbank_orf	CDS	772298	772317	0	+	.	gene_id "AWRI1499_0291"; transcript_id "AWRI1499_0291";
AWRI1499_concat	genbank_orf	CDS	772463	773442	0	+	.	gene_id "AWRI1499_0291"; transcript_id "AWRI1499_0291";
AWRI1499_concat	genbank_orf	start_codon	777298	777300	0	-	.	gene_id "AWRI1499_0292"; transcript_id "AWRI1499_0292";
AWRI1499_concat	genbank_orf	stop_codon	776107	776105	0	-	.	gene_id "AWRI1499_0292"; transcript_id "AWRI1499_0292";
AWRI1499_concat	genbank_orf	exon	776104	777300	0	-	.	gene_id "AWRI1499_0292"; transcript_id "AWRI1499_0292";
AWRI1499_concat	genbank_orf	CDS	776104	777300	0	-	.	gene_id "AWRI1499_0292"; transcript_id "AWRI1499_0292";
AWRI1499_concat	genbank_orf	start_codon	781523	781525	0	-	.	gene_id "AWRI1499_0293"; transcript_id "AWRI1499_0293";
AWRI1499_concat	genbank_orf	stop_codon	781106	781104	0	-	.	gene_id "AWRI1499_0293"; transcript_id "AWRI1499_0293";
AWRI1499_concat	genbank_orf	exon	781103	781525	0	-	.	gene_id "AWRI1499_0293"; transcript_id "AWRI1499_0293";
AWRI1499_concat	genbank_orf	CDS	781103	781525	0	-	.	gene_id "AWRI1499_0293"; transcript_id "AWRI1499_0293";
AWRI1499_concat	genbank_orf	start_codon	783511	783513	0	+	.	gene_id "AWRI1499_0294"; transcript_id "AWRI1499_0294";
AWRI1499_concat	genbank_orf	stop_codon	783895	783897	0	+	.	gene_id "AWRI1499_0294"; transcript_id "AWRI1499_0294";
AWRI1499_concat	genbank_orf	exon	783511	783894	0	+	.	gene_id "AWRI1499_0294"; transcript_id "AWRI1499_0294";
AWRI1499_concat	genbank_orf	CDS	783511	783894	0	+	.	gene_id "AWRI1499_0294"; transcript_id "AWRI1499_0294";
AWRI1499_concat	genbank_orf	start_codon	784174	784176	0	+	.	gene_id "AWRI1499_0295"; transcript_id "AWRI1499_0295";
AWRI1499_concat	genbank_orf	stop_codon	784567	784569	0	+	.	gene_id "AWRI1499_0295"; transcript_id "AWRI1499_0295";
AWRI1499_concat	genbank_orf	exon	784174	784566	0	+	.	gene_id "AWRI1499_0295"; transcript_id "AWRI1499_0295";
AWRI1499_concat	genbank_orf	CDS	784174	784566	0	+	.	gene_id "AWRI1499_0295"; transcript_id "AWRI1499_0295";
AWRI1499_concat	genbank_orf	start_codon	785303	785305	0	+	.	gene_id "AWRI1499_0296"; transcript_id "AWRI1499_0296";
AWRI1499_concat	genbank_orf	stop_codon	785972	785974	0	+	.	gene_id "AWRI1499_0296"; transcript_id "AWRI1499_0296";
AWRI1499_concat	genbank_orf	exon	785303	785971	0	+	.	gene_id "AWRI1499_0296"; transcript_id "AWRI1499_0296";
AWRI1499_concat	genbank_orf	CDS	785303	785971	0	+	.	gene_id "AWRI1499_0296"; transcript_id "AWRI1499_0296";
AWRI1499_concat	genbank_orf	start_codon	786154	786156	0	+	.	gene_id "AWRI1499_0297"; transcript_id "AWRI1499_0297";
AWRI1499_concat	genbank_orf	stop_codon	786439	786441	0	+	.	gene_id "AWRI1499_0297"; transcript_id "AWRI1499_0297";
AWRI1499_concat	genbank_orf	exon	786154	786438	0	+	.	gene_id "AWRI1499_0297"; transcript_id "AWRI1499_0297";
AWRI1499_concat	genbank_orf	CDS	786154	786438	0	+	.	gene_id "AWRI1499_0297"; transcript_id "AWRI1499_0297";
AWRI1499_concat	genbank_orf	start_codon	788497	788499	0	-	.	gene_id "AWRI1499_0298"; transcript_id "AWRI1499_0298";
AWRI1499_concat	genbank_orf	stop_codon	787426	787424	0	-	.	gene_id "AWRI1499_0298"; transcript_id "AWRI1499_0298";
AWRI1499_concat	genbank_orf	exon	787423	788499	0	-	.	gene_id "AWRI1499_0298"; transcript_id "AWRI1499_0298";
AWRI1499_concat	genbank_orf	CDS	787423	788499	0	-	.	gene_id "AWRI1499_0298"; transcript_id "AWRI1499_0298";
AWRI1499_concat	genbank_orf	start_codon	789377	789379	0	+	.	gene_id "AWRI1499_0299"; transcript_id "AWRI1499_0299";
AWRI1499_concat	genbank_orf	stop_codon	790562	790564	0	+	.	gene_id "AWRI1499_0299"; transcript_id "AWRI1499_0299";
AWRI1499_concat	genbank_orf	exon	789377	790561	0	+	.	gene_id "AWRI1499_0299"; transcript_id "AWRI1499_0299";
AWRI1499_concat	genbank_orf	CDS	789377	790561	0	+	.	gene_id "AWRI1499_0299"; transcript_id "AWRI1499_0299";
AWRI1499_concat	genbank_orf	start_codon	791259	791261	0	+	.	gene_id "AWRI1499_0300"; transcript_id "AWRI1499_0300";
AWRI1499_concat	genbank_orf	stop_codon	791869	791871	0	+	.	gene_id "AWRI1499_0300"; transcript_id "AWRI1499_0300";
AWRI1499_concat	genbank_orf	exon	791259	791328	0	+	.	gene_id "AWRI1499_0300"; transcript_id "AWRI1499_0300";
AWRI1499_concat	genbank_orf	exon	791390	791868	0	+	.	gene_id "AWRI1499_0300"; transcript_id "AWRI1499_0300";
AWRI1499_concat	genbank_orf	CDS	791259	791328	0	+	.	gene_id "AWRI1499_0300"; transcript_id "AWRI1499_0300";
AWRI1499_concat	genbank_orf	CDS	791390	791868	0	+	.	gene_id "AWRI1499_0300"; transcript_id "AWRI1499_0300";
AWRI1499_concat	genbank_orf	start_codon	792518	792520	0	+	.	gene_id "AWRI1499_0301"; transcript_id "AWRI1499_0301";
AWRI1499_concat	genbank_orf	stop_codon	793766	793768	0	+	.	gene_id "AWRI1499_0301"; transcript_id "AWRI1499_0301";
AWRI1499_concat	genbank_orf	exon	792518	793765	0	+	.	gene_id "AWRI1499_0301"; transcript_id "AWRI1499_0301";
AWRI1499_concat	genbank_orf	CDS	792518	793765	0	+	.	gene_id "AWRI1499_0301"; transcript_id "AWRI1499_0301";
AWRI1499_concat	genbank_orf	start_codon	797011	797013	0	-	.	gene_id "AWRI1499_0302"; transcript_id "AWRI1499_0302";
AWRI1499_concat	genbank_orf	stop_codon	793816	793814	0	-	.	gene_id "AWRI1499_0302"; transcript_id "AWRI1499_0302";
AWRI1499_concat	genbank_orf	exon	793813	797013	0	-	.	gene_id "AWRI1499_0302"; transcript_id "AWRI1499_0302";
AWRI1499_concat	genbank_orf	CDS	793813	797013	0	-	.	gene_id "AWRI1499_0302"; transcript_id "AWRI1499_0302";
AWRI1499_concat	genbank_orf	start_codon	798386	798388	0	-	.	gene_id "AWRI1499_0303"; transcript_id "AWRI1499_0303";
AWRI1499_concat	genbank_orf	stop_codon	797585	797583	0	-	.	gene_id "AWRI1499_0303"; transcript_id "AWRI1499_0303";
AWRI1499_concat	genbank_orf	exon	797582	798388	0	-	.	gene_id "AWRI1499_0303"; transcript_id "AWRI1499_0303";
AWRI1499_concat	genbank_orf	CDS	797582	798388	0	-	.	gene_id "AWRI1499_0303"; transcript_id "AWRI1499_0303";
AWRI1499_concat	genbank_orf	start_codon	799342	799344	0	-	.	gene_id "AWRI1499_0304"; transcript_id "AWRI1499_0304";
AWRI1499_concat	genbank_orf	stop_codon	798901	798899	0	-	.	gene_id "AWRI1499_0304"; transcript_id "AWRI1499_0304";
AWRI1499_concat	genbank_orf	exon	798898	799344	0	-	.	gene_id "AWRI1499_0304"; transcript_id "AWRI1499_0304";
AWRI1499_concat	genbank_orf	CDS	798898	799344	0	-	.	gene_id "AWRI1499_0304"; transcript_id "AWRI1499_0304";
AWRI1499_concat	genbank_orf	start_codon	800689	800691	0	+	.	gene_id "AWRI1499_0305"; transcript_id "AWRI1499_0305";
AWRI1499_concat	genbank_orf	stop_codon	802259	802261	0	+	.	gene_id "AWRI1499_0305"; transcript_id "AWRI1499_0305";
AWRI1499_concat	genbank_orf	exon	800689	800693	0	+	.	gene_id "AWRI1499_0305"; transcript_id "AWRI1499_0305";
AWRI1499_concat	genbank_orf	exon	800788	802258	0	+	.	gene_id "AWRI1499_0305"; transcript_id "AWRI1499_0305";
AWRI1499_concat	genbank_orf	CDS	800689	800693	0	+	.	gene_id "AWRI1499_0305"; transcript_id "AWRI1499_0305";
AWRI1499_concat	genbank_orf	CDS	800788	802258	0	+	.	gene_id "AWRI1499_0305"; transcript_id "AWRI1499_0305";
AWRI1499_concat	genbank_orf	start_codon	802434	802436	0	+	.	gene_id "AWRI1499_0306"; transcript_id "AWRI1499_0306";
AWRI1499_concat	genbank_orf	stop_codon	802749	802751	0	+	.	gene_id "AWRI1499_0306"; transcript_id "AWRI1499_0306";
AWRI1499_concat	genbank_orf	exon	802434	802748	0	+	.	gene_id "AWRI1499_0306"; transcript_id "AWRI1499_0306";
AWRI1499_concat	genbank_orf	CDS	802434	802748	0	+	.	gene_id "AWRI1499_0306"; transcript_id "AWRI1499_0306";
AWRI1499_concat	genbank_orf	start_codon	803137	803139	0	+	.	gene_id "AWRI1499_0307"; transcript_id "AWRI1499_0307";
AWRI1499_concat	genbank_orf	stop_codon	804409	804411	0	+	.	gene_id "AWRI1499_0307"; transcript_id "AWRI1499_0307";
AWRI1499_concat	genbank_orf	exon	803137	804408	0	+	.	gene_id "AWRI1499_0307"; transcript_id "AWRI1499_0307";
AWRI1499_concat	genbank_orf	CDS	803137	804408	0	+	.	gene_id "AWRI1499_0307"; transcript_id "AWRI1499_0307";
AWRI1499_concat	genbank_orf	start_codon	805869	805871	0	+	.	gene_id "AWRI1499_0308"; transcript_id "AWRI1499_0308";
AWRI1499_concat	genbank_orf	stop_codon	807204	807206	0	+	.	gene_id "AWRI1499_0308"; transcript_id "AWRI1499_0308";
AWRI1499_concat	genbank_orf	exon	805869	807203	0	+	.	gene_id "AWRI1499_0308"; transcript_id "AWRI1499_0308";
AWRI1499_concat	genbank_orf	CDS	805869	807203	0	+	.	gene_id "AWRI1499_0308"; transcript_id "AWRI1499_0308";
AWRI1499_concat	genbank_orf	start_codon	808195	808197	0	-	.	gene_id "AWRI1499_0309"; transcript_id "AWRI1499_0309";
AWRI1499_concat	genbank_orf	stop_codon	807451	807449	0	-	.	gene_id "AWRI1499_0309"; transcript_id "AWRI1499_0309";
AWRI1499_concat	genbank_orf	exon	807448	808197	0	-	.	gene_id "AWRI1499_0309"; transcript_id "AWRI1499_0309";
AWRI1499_concat	genbank_orf	CDS	807448	808197	0	-	.	gene_id "AWRI1499_0309"; transcript_id "AWRI1499_0309";
AWRI1499_concat	genbank_orf	start_codon	809060	809062	0	-	.	gene_id "AWRI1499_0310"; transcript_id "AWRI1499_0310";
AWRI1499_concat	genbank_orf	stop_codon	808322	808320	0	-	.	gene_id "AWRI1499_0310"; transcript_id "AWRI1499_0310";
AWRI1499_concat	genbank_orf	exon	808319	809062	0	-	.	gene_id "AWRI1499_0310"; transcript_id "AWRI1499_0310";
AWRI1499_concat	genbank_orf	CDS	808319	809062	0	-	.	gene_id "AWRI1499_0310"; transcript_id "AWRI1499_0310";
AWRI1499_concat	genbank_orf	start_codon	810577	810579	0	-	.	gene_id "AWRI1499_0311"; transcript_id "AWRI1499_0311";
AWRI1499_concat	genbank_orf	stop_codon	810106	810104	0	-	.	gene_id "AWRI1499_0311"; transcript_id "AWRI1499_0311";
AWRI1499_concat	genbank_orf	exon	810103	810579	0	-	.	gene_id "AWRI1499_0311"; transcript_id "AWRI1499_0311";
AWRI1499_concat	genbank_orf	CDS	810103	810579	0	-	.	gene_id "AWRI1499_0311"; transcript_id "AWRI1499_0311";
AWRI1499_concat	genbank_orf	start_codon	811721	811723	0	-	.	gene_id "AWRI1499_0312"; transcript_id "AWRI1499_0312";
AWRI1499_concat	genbank_orf	stop_codon	810692	810690	0	-	.	gene_id "AWRI1499_0312"; transcript_id "AWRI1499_0312";
AWRI1499_concat	genbank_orf	exon	810689	811723	0	-	.	gene_id "AWRI1499_0312"; transcript_id "AWRI1499_0312";
AWRI1499_concat	genbank_orf	CDS	810689	811723	0	-	.	gene_id "AWRI1499_0312"; transcript_id "AWRI1499_0312";
AWRI1499_concat	genbank_orf	start_codon	812472	812474	0	+	.	gene_id "AWRI1499_0313"; transcript_id "AWRI1499_0313";
AWRI1499_concat	genbank_orf	stop_codon	812727	812729	0	+	.	gene_id "AWRI1499_0313"; transcript_id "AWRI1499_0313";
AWRI1499_concat	genbank_orf	exon	812472	812726	0	+	.	gene_id "AWRI1499_0313"; transcript_id "AWRI1499_0313";
AWRI1499_concat	genbank_orf	CDS	812472	812726	0	+	.	gene_id "AWRI1499_0313"; transcript_id "AWRI1499_0313";
AWRI1499_concat	genbank_orf	start_codon	815702	815704	0	-	.	gene_id "AWRI1499_0314"; transcript_id "AWRI1499_0314";
AWRI1499_concat	genbank_orf	stop_codon	815114	815112	0	-	.	gene_id "AWRI1499_0314"; transcript_id "AWRI1499_0314";
AWRI1499_concat	genbank_orf	exon	815111	815704	0	-	.	gene_id "AWRI1499_0314"; transcript_id "AWRI1499_0314";
AWRI1499_concat	genbank_orf	CDS	815111	815704	0	-	.	gene_id "AWRI1499_0314"; transcript_id "AWRI1499_0314";
AWRI1499_concat	genbank_orf	start_codon	817416	817418	0	-	.	gene_id "AWRI1499_0315"; transcript_id "AWRI1499_0315";
AWRI1499_concat	genbank_orf	stop_codon	816966	816964	0	-	.	gene_id "AWRI1499_0315"; transcript_id "AWRI1499_0315";
AWRI1499_concat	genbank_orf	exon	816963	817418	0	-	.	gene_id "AWRI1499_0315"; transcript_id "AWRI1499_0315";
AWRI1499_concat	genbank_orf	CDS	816963	817418	0	-	.	gene_id "AWRI1499_0315"; transcript_id "AWRI1499_0315";
AWRI1499_concat	genbank_orf	start_codon	819421	819423	0	-	.	gene_id "AWRI1499_0316"; transcript_id "AWRI1499_0316";
AWRI1499_concat	genbank_orf	stop_codon	818950	818948	0	-	.	gene_id "AWRI1499_0316"; transcript_id "AWRI1499_0316";
AWRI1499_concat	genbank_orf	exon	818947	819423	0	-	.	gene_id "AWRI1499_0316"; transcript_id "AWRI1499_0316";
AWRI1499_concat	genbank_orf	CDS	818947	819423	0	-	.	gene_id "AWRI1499_0316"; transcript_id "AWRI1499_0316";
AWRI1499_concat	genbank_orf	start_codon	820745	820747	0	+	.	gene_id "AWRI1499_0317"; transcript_id "AWRI1499_0317";
AWRI1499_concat	genbank_orf	stop_codon	822443	822445	0	+	.	gene_id "AWRI1499_0317"; transcript_id "AWRI1499_0317";
AWRI1499_concat	genbank_orf	exon	820745	822442	0	+	.	gene_id "AWRI1499_0317"; transcript_id "AWRI1499_0317";
AWRI1499_concat	genbank_orf	CDS	820745	822442	0	+	.	gene_id "AWRI1499_0317"; transcript_id "AWRI1499_0317";
AWRI1499_concat	genbank_orf	start_codon	827178	827180	0	-	.	gene_id "AWRI1499_0318"; transcript_id "AWRI1499_0318";
AWRI1499_concat	genbank_orf	stop_codon	823715	823713	0	-	.	gene_id "AWRI1499_0318"; transcript_id "AWRI1499_0318";
AWRI1499_concat	genbank_orf	exon	823712	824580	0	-	.	gene_id "AWRI1499_0318"; transcript_id "AWRI1499_0318";
AWRI1499_concat	genbank_orf	exon	825521	827180	0	-	.	gene_id "AWRI1499_0318"; transcript_id "AWRI1499_0318";
AWRI1499_concat	genbank_orf	CDS	823712	824580	0	-	.	gene_id "AWRI1499_0318"; transcript_id "AWRI1499_0318";
AWRI1499_concat	genbank_orf	CDS	825521	827180	0	-	.	gene_id "AWRI1499_0318"; transcript_id "AWRI1499_0318";
AWRI1499_concat	genbank_orf	start_codon	831765	831767	0	+	.	gene_id "AWRI1499_0319"; transcript_id "AWRI1499_0319";
AWRI1499_concat	genbank_orf	stop_codon	833070	833072	0	+	.	gene_id "AWRI1499_0319"; transcript_id "AWRI1499_0319";
AWRI1499_concat	genbank_orf	exon	831765	833069	0	+	.	gene_id "AWRI1499_0319"; transcript_id "AWRI1499_0319";
AWRI1499_concat	genbank_orf	CDS	831765	833069	0	+	.	gene_id "AWRI1499_0319"; transcript_id "AWRI1499_0319";
AWRI1499_concat	genbank_orf	start_codon	834150	834152	0	-	.	gene_id "AWRI1499_0320"; transcript_id "AWRI1499_0320";
AWRI1499_concat	genbank_orf	stop_codon	833556	833554	0	-	.	gene_id "AWRI1499_0320"; transcript_id "AWRI1499_0320";
AWRI1499_concat	genbank_orf	exon	833553	834152	0	-	.	gene_id "AWRI1499_0320"; transcript_id "AWRI1499_0320";
AWRI1499_concat	genbank_orf	CDS	833553	834152	0	-	.	gene_id "AWRI1499_0320"; transcript_id "AWRI1499_0320";
AWRI1499_concat	genbank_orf	start_codon	835001	835003	0	+	.	gene_id "AWRI1499_0321"; transcript_id "AWRI1499_0321";
AWRI1499_concat	genbank_orf	stop_codon	836009	836011	0	+	.	gene_id "AWRI1499_0321"; transcript_id "AWRI1499_0321";
AWRI1499_concat	genbank_orf	exon	835001	836008	0	+	.	gene_id "AWRI1499_0321"; transcript_id "AWRI1499_0321";
AWRI1499_concat	genbank_orf	CDS	835001	836008	0	+	.	gene_id "AWRI1499_0321"; transcript_id "AWRI1499_0321";
AWRI1499_concat	genbank_orf	start_codon	836103	836105	0	+	.	gene_id "AWRI1499_0322"; transcript_id "AWRI1499_0322";
AWRI1499_concat	genbank_orf	stop_codon	836742	836744	0	+	.	gene_id "AWRI1499_0322"; transcript_id "AWRI1499_0322";
AWRI1499_concat	genbank_orf	exon	836103	836741	0	+	.	gene_id "AWRI1499_0322"; transcript_id "AWRI1499_0322";
AWRI1499_concat	genbank_orf	CDS	836103	836741	0	+	.	gene_id "AWRI1499_0322"; transcript_id "AWRI1499_0322";
AWRI1499_concat	genbank_orf	start_codon	837910	837912	0	-	.	gene_id "AWRI1499_0323"; transcript_id "AWRI1499_0323";
AWRI1499_concat	genbank_orf	stop_codon	836890	836888	0	-	.	gene_id "AWRI1499_0323"; transcript_id "AWRI1499_0323";
AWRI1499_concat	genbank_orf	exon	836887	837912	0	-	.	gene_id "AWRI1499_0323"; transcript_id "AWRI1499_0323";
AWRI1499_concat	genbank_orf	CDS	836887	837912	0	-	.	gene_id "AWRI1499_0323"; transcript_id "AWRI1499_0323";
AWRI1499_concat	genbank_orf	start_codon	838605	838607	0	-	.	gene_id "AWRI1499_0324"; transcript_id "AWRI1499_0324";
AWRI1499_concat	genbank_orf	stop_codon	838095	838093	0	-	.	gene_id "AWRI1499_0324"; transcript_id "AWRI1499_0324";
AWRI1499_concat	genbank_orf	exon	838092	838607	0	-	.	gene_id "AWRI1499_0324"; transcript_id "AWRI1499_0324";
AWRI1499_concat	genbank_orf	CDS	838092	838607	0	-	.	gene_id "AWRI1499_0324"; transcript_id "AWRI1499_0324";
AWRI1499_concat	genbank_orf	start_codon	840438	840440	0	-	.	gene_id "AWRI1499_0325"; transcript_id "AWRI1499_0325";
AWRI1499_concat	genbank_orf	stop_codon	840068	840066	0	-	.	gene_id "AWRI1499_0325"; transcript_id "AWRI1499_0325";
AWRI1499_concat	genbank_orf	start_codon	841034	841036	0	+	.	gene_id "AWRI1499_0326"; transcript_id "AWRI1499_0326";
AWRI1499_concat	genbank_orf	stop_codon	841397	841399	0	+	.	gene_id "AWRI1499_0326"; transcript_id "AWRI1499_0326";
AWRI1499_concat	genbank_orf	exon	841034	841396	0	+	.	gene_id "AWRI1499_0326"; transcript_id "AWRI1499_0326";
AWRI1499_concat	genbank_orf	CDS	841034	841396	0	+	.	gene_id "AWRI1499_0326"; transcript_id "AWRI1499_0326";
AWRI1499_concat	genbank_orf	start_codon	841480	841482	0	+	.	gene_id "AWRI1499_0327"; transcript_id "AWRI1499_0327";
AWRI1499_concat	genbank_orf	stop_codon	843109	843111	0	+	.	gene_id "AWRI1499_0327"; transcript_id "AWRI1499_0327";
AWRI1499_concat	genbank_orf	exon	841480	843108	0	+	.	gene_id "AWRI1499_0327"; transcript_id "AWRI1499_0327";
AWRI1499_concat	genbank_orf	CDS	841480	843108	0	+	.	gene_id "AWRI1499_0327"; transcript_id "AWRI1499_0327";
AWRI1499_concat	genbank_orf	start_codon	843706	843708	0	+	.	gene_id "AWRI1499_0328"; transcript_id "AWRI1499_0328";
AWRI1499_concat	genbank_orf	stop_codon	844330	844332	0	+	.	gene_id "AWRI1499_0328"; transcript_id "AWRI1499_0328";
AWRI1499_concat	genbank_orf	exon	843706	844329	0	+	.	gene_id "AWRI1499_0328"; transcript_id "AWRI1499_0328";
AWRI1499_concat	genbank_orf	CDS	843706	844329	0	+	.	gene_id "AWRI1499_0328"; transcript_id "AWRI1499_0328";
AWRI1499_concat	genbank_orf	start_codon	845128	845130	0	-	.	gene_id "AWRI1499_0329"; transcript_id "AWRI1499_0329";
AWRI1499_concat	genbank_orf	stop_codon	844579	844577	0	-	.	gene_id "AWRI1499_0329"; transcript_id "AWRI1499_0329";
AWRI1499_concat	genbank_orf	exon	844576	845130	0	-	.	gene_id "AWRI1499_0329"; transcript_id "AWRI1499_0329";
AWRI1499_concat	genbank_orf	CDS	844576	845130	0	-	.	gene_id "AWRI1499_0329"; transcript_id "AWRI1499_0329";
AWRI1499_concat	genbank_orf	start_codon	845742	845744	0	+	.	gene_id "AWRI1499_0330"; transcript_id "AWRI1499_0330";
AWRI1499_concat	genbank_orf	stop_codon	846588	846590	0	+	.	gene_id "AWRI1499_0330"; transcript_id "AWRI1499_0330";
AWRI1499_concat	genbank_orf	exon	845742	846587	0	+	.	gene_id "AWRI1499_0330"; transcript_id "AWRI1499_0330";
AWRI1499_concat	genbank_orf	CDS	845742	846587	0	+	.	gene_id "AWRI1499_0330"; transcript_id "AWRI1499_0330";
AWRI1499_concat	genbank_orf	start_codon	846831	846833	0	+	.	gene_id "AWRI1499_0331"; transcript_id "AWRI1499_0331";
AWRI1499_concat	genbank_orf	stop_codon	849210	849212	0	+	.	gene_id "AWRI1499_0331"; transcript_id "AWRI1499_0331";
AWRI1499_concat	genbank_orf	exon	846831	849209	0	+	.	gene_id "AWRI1499_0331"; transcript_id "AWRI1499_0331";
AWRI1499_concat	genbank_orf	CDS	846831	849209	0	+	.	gene_id "AWRI1499_0331"; transcript_id "AWRI1499_0331";
AWRI1499_concat	genbank_orf	start_codon	852298	852300	0	+	.	gene_id "AWRI1499_0332"; transcript_id "AWRI1499_0332";
AWRI1499_concat	genbank_orf	stop_codon	853156	853158	0	+	.	gene_id "AWRI1499_0332"; transcript_id "AWRI1499_0332";
AWRI1499_concat	genbank_orf	exon	852298	853155	0	+	.	gene_id "AWRI1499_0332"; transcript_id "AWRI1499_0332";
AWRI1499_concat	genbank_orf	CDS	852298	853155	0	+	.	gene_id "AWRI1499_0332"; transcript_id "AWRI1499_0332";
AWRI1499_concat	genbank_orf	start_codon	855302	855304	0	-	.	gene_id "AWRI1499_0333"; transcript_id "AWRI1499_0333";
AWRI1499_concat	genbank_orf	stop_codon	853988	853986	0	-	.	gene_id "AWRI1499_0333"; transcript_id "AWRI1499_0333";
AWRI1499_concat	genbank_orf	exon	853985	855304	0	-	.	gene_id "AWRI1499_0333"; transcript_id "AWRI1499_0333";
AWRI1499_concat	genbank_orf	CDS	853985	855304	0	-	.	gene_id "AWRI1499_0333"; transcript_id "AWRI1499_0333";
AWRI1499_concat	genbank_orf	start_codon	856831	856833	0	-	.	gene_id "AWRI1499_0334"; transcript_id "AWRI1499_0334";
AWRI1499_concat	genbank_orf	stop_codon	856460	856458	0	-	.	gene_id "AWRI1499_0334"; transcript_id "AWRI1499_0334";
AWRI1499_concat	genbank_orf	exon	856457	856833	0	-	.	gene_id "AWRI1499_0334"; transcript_id "AWRI1499_0334";
AWRI1499_concat	genbank_orf	CDS	856457	856833	0	-	.	gene_id "AWRI1499_0334"; transcript_id "AWRI1499_0334";
AWRI1499_concat	genbank_orf	start_codon	858734	858736	0	-	.	gene_id "AWRI1499_0335"; transcript_id "AWRI1499_0335";
AWRI1499_concat	genbank_orf	stop_codon	858449	858447	0	-	.	gene_id "AWRI1499_0335"; transcript_id "AWRI1499_0335";
AWRI1499_concat	genbank_orf	exon	858446	858736	0	-	.	gene_id "AWRI1499_0335"; transcript_id "AWRI1499_0335";
AWRI1499_concat	genbank_orf	CDS	858446	858736	0	-	.	gene_id "AWRI1499_0335"; transcript_id "AWRI1499_0335";
AWRI1499_concat	genbank_orf	start_codon	860039	860041	0	-	.	gene_id "AWRI1499_0336"; transcript_id "AWRI1499_0336";
AWRI1499_concat	genbank_orf	stop_codon	859142	859140	0	-	.	gene_id "AWRI1499_0336"; transcript_id "AWRI1499_0336";
AWRI1499_concat	genbank_orf	exon	859139	860041	0	-	.	gene_id "AWRI1499_0336"; transcript_id "AWRI1499_0336";
AWRI1499_concat	genbank_orf	CDS	859139	860041	0	-	.	gene_id "AWRI1499_0336"; transcript_id "AWRI1499_0336";
AWRI1499_concat	genbank_orf	start_codon	862432	862434	0	-	.	gene_id "AWRI1499_0337"; transcript_id "AWRI1499_0337";
AWRI1499_concat	genbank_orf	stop_codon	861859	861857	0	-	.	gene_id "AWRI1499_0337"; transcript_id "AWRI1499_0337";
AWRI1499_concat	genbank_orf	exon	861856	862434	0	-	.	gene_id "AWRI1499_0337"; transcript_id "AWRI1499_0337";
AWRI1499_concat	genbank_orf	CDS	861856	862434	0	-	.	gene_id "AWRI1499_0337"; transcript_id "AWRI1499_0337";
AWRI1499_concat	genbank_orf	start_codon	864432	864434	0	+	.	gene_id "AWRI1499_0338"; transcript_id "AWRI1499_0338";
AWRI1499_concat	genbank_orf	stop_codon	865380	865382	0	+	.	gene_id "AWRI1499_0338"; transcript_id "AWRI1499_0338";
AWRI1499_concat	genbank_orf	exon	864432	865379	0	+	.	gene_id "AWRI1499_0338"; transcript_id "AWRI1499_0338";
AWRI1499_concat	genbank_orf	CDS	864432	865379	0	+	.	gene_id "AWRI1499_0338"; transcript_id "AWRI1499_0338";
AWRI1499_concat	genbank_orf	start_codon	865741	865743	0	+	.	gene_id "AWRI1499_0339"; transcript_id "AWRI1499_0339";
AWRI1499_concat	genbank_orf	stop_codon	866208	866210	0	+	.	gene_id "AWRI1499_0339"; transcript_id "AWRI1499_0339";
AWRI1499_concat	genbank_orf	exon	865741	865783	0	+	.	gene_id "AWRI1499_0339"; transcript_id "AWRI1499_0339";
AWRI1499_concat	genbank_orf	exon	865897	866207	0	+	.	gene_id "AWRI1499_0339"; transcript_id "AWRI1499_0339";
AWRI1499_concat	genbank_orf	CDS	865741	865783	0	+	.	gene_id "AWRI1499_0339"; transcript_id "AWRI1499_0339";
AWRI1499_concat	genbank_orf	CDS	865897	866207	0	+	.	gene_id "AWRI1499_0339"; transcript_id "AWRI1499_0339";
AWRI1499_concat	genbank_orf	start_codon	868300	868302	0	-	.	gene_id "AWRI1499_0340"; transcript_id "AWRI1499_0340";
AWRI1499_concat	genbank_orf	stop_codon	866866	866864	0	-	.	gene_id "AWRI1499_0340"; transcript_id "AWRI1499_0340";
AWRI1499_concat	genbank_orf	exon	866863	868302	0	-	.	gene_id "AWRI1499_0340"; transcript_id "AWRI1499_0340";
AWRI1499_concat	genbank_orf	CDS	866863	868302	0	-	.	gene_id "AWRI1499_0340"; transcript_id "AWRI1499_0340";
AWRI1499_concat	genbank_orf	start_codon	868914	868916	0	+	.	gene_id "AWRI1499_0341"; transcript_id "AWRI1499_0341";
AWRI1499_concat	genbank_orf	stop_codon	869247	869249	0	+	.	gene_id "AWRI1499_0341"; transcript_id "AWRI1499_0341";
AWRI1499_concat	genbank_orf	exon	868914	869246	0	+	.	gene_id "AWRI1499_0341"; transcript_id "AWRI1499_0341";
AWRI1499_concat	genbank_orf	CDS	868914	869246	0	+	.	gene_id "AWRI1499_0341"; transcript_id "AWRI1499_0341";
AWRI1499_concat	genbank_orf	start_codon	882860	882862	0	+	.	gene_id "AWRI1499_0342"; transcript_id "AWRI1499_0342";
AWRI1499_concat	genbank_orf	stop_codon	883841	883843	0	+	.	gene_id "AWRI1499_0342"; transcript_id "AWRI1499_0342";
AWRI1499_concat	genbank_orf	exon	882860	883840	0	+	.	gene_id "AWRI1499_0342"; transcript_id "AWRI1499_0342";
AWRI1499_concat	genbank_orf	CDS	882860	883840	0	+	.	gene_id "AWRI1499_0342"; transcript_id "AWRI1499_0342";
AWRI1499_concat	genbank_orf	start_codon	885889	885891	0	+	.	gene_id "AWRI1499_0343"; transcript_id "AWRI1499_0343";
AWRI1499_concat	genbank_orf	stop_codon	887614	887616	0	+	.	gene_id "AWRI1499_0343"; transcript_id "AWRI1499_0343";
AWRI1499_concat	genbank_orf	exon	885889	887613	0	+	.	gene_id "AWRI1499_0343"; transcript_id "AWRI1499_0343";
AWRI1499_concat	genbank_orf	CDS	885889	887613	0	+	.	gene_id "AWRI1499_0343"; transcript_id "AWRI1499_0343";
AWRI1499_concat	genbank_orf	start_codon	891037	891039	0	+	.	gene_id "AWRI1499_0344"; transcript_id "AWRI1499_0344";
AWRI1499_concat	genbank_orf	stop_codon	891469	891471	0	+	.	gene_id "AWRI1499_0344"; transcript_id "AWRI1499_0344";
AWRI1499_concat	genbank_orf	exon	891037	891468	0	+	.	gene_id "AWRI1499_0344"; transcript_id "AWRI1499_0344";
AWRI1499_concat	genbank_orf	CDS	891037	891468	0	+	.	gene_id "AWRI1499_0344"; transcript_id "AWRI1499_0344";
AWRI1499_concat	genbank_orf	start_codon	892594	892596	0	+	.	gene_id "AWRI1499_0345"; transcript_id "AWRI1499_0345";
AWRI1499_concat	genbank_orf	stop_codon	893695	893697	0	+	.	gene_id "AWRI1499_0345"; transcript_id "AWRI1499_0345";
AWRI1499_concat	genbank_orf	exon	892594	893694	0	+	.	gene_id "AWRI1499_0345"; transcript_id "AWRI1499_0345";
AWRI1499_concat	genbank_orf	CDS	892594	893694	0	+	.	gene_id "AWRI1499_0345"; transcript_id "AWRI1499_0345";
AWRI1499_concat	genbank_orf	start_codon	894915	894917	0	+	.	gene_id "AWRI1499_0346"; transcript_id "AWRI1499_0346";
AWRI1499_concat	genbank_orf	stop_codon	895836	895838	0	+	.	gene_id "AWRI1499_0346"; transcript_id "AWRI1499_0346";
AWRI1499_concat	genbank_orf	exon	894915	895835	0	+	.	gene_id "AWRI1499_0346"; transcript_id "AWRI1499_0346";
AWRI1499_concat	genbank_orf	CDS	894915	895835	0	+	.	gene_id "AWRI1499_0346"; transcript_id "AWRI1499_0346";
AWRI1499_concat	genbank_orf	start_codon	897467	897469	0	+	.	gene_id "AWRI1499_0347"; transcript_id "AWRI1499_0347";
AWRI1499_concat	genbank_orf	stop_codon	897773	897775	0	+	.	gene_id "AWRI1499_0347"; transcript_id "AWRI1499_0347";
AWRI1499_concat	genbank_orf	exon	897467	897772	0	+	.	gene_id "AWRI1499_0347"; transcript_id "AWRI1499_0347";
AWRI1499_concat	genbank_orf	CDS	897467	897772	0	+	.	gene_id "AWRI1499_0347"; transcript_id "AWRI1499_0347";
AWRI1499_concat	genbank_orf	start_codon	900712	900714	0	-	.	gene_id "AWRI1499_0348"; transcript_id "AWRI1499_0348";
AWRI1499_concat	genbank_orf	stop_codon	900250	900248	0	-	.	gene_id "AWRI1499_0348"; transcript_id "AWRI1499_0348";
AWRI1499_concat	genbank_orf	exon	900247	900714	0	-	.	gene_id "AWRI1499_0348"; transcript_id "AWRI1499_0348";
AWRI1499_concat	genbank_orf	CDS	900247	900714	0	-	.	gene_id "AWRI1499_0348"; transcript_id "AWRI1499_0348";
AWRI1499_concat	genbank_orf	start_codon	901394	901396	0	-	.	gene_id "AWRI1499_0349"; transcript_id "AWRI1499_0349";
AWRI1499_concat	genbank_orf	stop_codon	900980	900978	0	-	.	gene_id "AWRI1499_0349"; transcript_id "AWRI1499_0349";
AWRI1499_concat	genbank_orf	exon	900977	901396	0	-	.	gene_id "AWRI1499_0349"; transcript_id "AWRI1499_0349";
AWRI1499_concat	genbank_orf	CDS	900977	901396	0	-	.	gene_id "AWRI1499_0349"; transcript_id "AWRI1499_0349";
AWRI1499_concat	genbank_orf	start_codon	902475	902477	0	+	.	gene_id "AWRI1499_0350"; transcript_id "AWRI1499_0350";
AWRI1499_concat	genbank_orf	stop_codon	902721	902723	0	+	.	gene_id "AWRI1499_0350"; transcript_id "AWRI1499_0350";
AWRI1499_concat	genbank_orf	exon	902475	902720	0	+	.	gene_id "AWRI1499_0350"; transcript_id "AWRI1499_0350";
AWRI1499_concat	genbank_orf	CDS	902475	902720	0	+	.	gene_id "AWRI1499_0350"; transcript_id "AWRI1499_0350";
AWRI1499_concat	genbank_orf	start_codon	904543	904545	0	-	.	gene_id "AWRI1499_0351"; transcript_id "AWRI1499_0351";
AWRI1499_concat	genbank_orf	stop_codon	903058	903056	0	-	.	gene_id "AWRI1499_0351"; transcript_id "AWRI1499_0351";
AWRI1499_concat	genbank_orf	exon	903055	904545	0	-	.	gene_id "AWRI1499_0351"; transcript_id "AWRI1499_0351";
AWRI1499_concat	genbank_orf	CDS	903055	904545	0	-	.	gene_id "AWRI1499_0351"; transcript_id "AWRI1499_0351";
AWRI1499_concat	genbank_orf	start_codon	906676	906678	0	+	.	gene_id "AWRI1499_0352"; transcript_id "AWRI1499_0352";
AWRI1499_concat	genbank_orf	stop_codon	907621	907623	0	+	.	gene_id "AWRI1499_0352"; transcript_id "AWRI1499_0352";
AWRI1499_concat	genbank_orf	exon	906676	907620	0	+	.	gene_id "AWRI1499_0352"; transcript_id "AWRI1499_0352";
AWRI1499_concat	genbank_orf	CDS	906676	907620	0	+	.	gene_id "AWRI1499_0352"; transcript_id "AWRI1499_0352";
AWRI1499_concat	genbank_orf	start_codon	911844	911846	0	+	.	gene_id "AWRI1499_0353"; transcript_id "AWRI1499_0353";
AWRI1499_concat	genbank_orf	stop_codon	914886	914888	0	+	.	gene_id "AWRI1499_0353"; transcript_id "AWRI1499_0353";
AWRI1499_concat	genbank_orf	exon	911844	914885	0	+	.	gene_id "AWRI1499_0353"; transcript_id "AWRI1499_0353";
AWRI1499_concat	genbank_orf	CDS	911844	914885	0	+	.	gene_id "AWRI1499_0353"; transcript_id "AWRI1499_0353";
AWRI1499_concat	genbank_orf	start_codon	916609	916611	0	+	.	gene_id "AWRI1499_0354"; transcript_id "AWRI1499_0354";
AWRI1499_concat	genbank_orf	stop_codon	917470	917472	0	+	.	gene_id "AWRI1499_0354"; transcript_id "AWRI1499_0354";
AWRI1499_concat	genbank_orf	exon	916609	917469	0	+	.	gene_id "AWRI1499_0354"; transcript_id "AWRI1499_0354";
AWRI1499_concat	genbank_orf	CDS	916609	917469	0	+	.	gene_id "AWRI1499_0354"; transcript_id "AWRI1499_0354";
AWRI1499_concat	genbank_orf	start_codon	918416	918418	0	-	.	gene_id "AWRI1499_0355"; transcript_id "AWRI1499_0355";
AWRI1499_concat	genbank_orf	stop_codon	917631	917629	0	-	.	gene_id "AWRI1499_0355"; transcript_id "AWRI1499_0355";
AWRI1499_concat	genbank_orf	exon	917628	917887	0	-	.	gene_id "AWRI1499_0355"; transcript_id "AWRI1499_0355";
AWRI1499_concat	genbank_orf	exon	918286	918418	0	-	.	gene_id "AWRI1499_0355"; transcript_id "AWRI1499_0355";
AWRI1499_concat	genbank_orf	CDS	917628	917887	0	-	.	gene_id "AWRI1499_0355"; transcript_id "AWRI1499_0355";
AWRI1499_concat	genbank_orf	CDS	918286	918418	0	-	.	gene_id "AWRI1499_0355"; transcript_id "AWRI1499_0355";
AWRI1499_concat	genbank_orf	start_codon	920982	920984	0	+	.	gene_id "AWRI1499_0356"; transcript_id "AWRI1499_0356";
AWRI1499_concat	genbank_orf	stop_codon	921435	921437	0	+	.	gene_id "AWRI1499_0356"; transcript_id "AWRI1499_0356";
AWRI1499_concat	genbank_orf	exon	920982	921434	0	+	.	gene_id "AWRI1499_0356"; transcript_id "AWRI1499_0356";
AWRI1499_concat	genbank_orf	CDS	920982	921434	0	+	.	gene_id "AWRI1499_0356"; transcript_id "AWRI1499_0356";
AWRI1499_concat	genbank_orf	start_codon	923667	923669	0	+	.	gene_id "AWRI1499_0357"; transcript_id "AWRI1499_0357";
AWRI1499_concat	genbank_orf	stop_codon	924282	924284	0	+	.	gene_id "AWRI1499_0357"; transcript_id "AWRI1499_0357";
AWRI1499_concat	genbank_orf	exon	923667	924281	0	+	.	gene_id "AWRI1499_0357"; transcript_id "AWRI1499_0357";
AWRI1499_concat	genbank_orf	CDS	923667	924281	0	+	.	gene_id "AWRI1499_0357"; transcript_id "AWRI1499_0357";
AWRI1499_concat	genbank_orf	start_codon	927435	927437	0	+	.	gene_id "AWRI1499_0358"; transcript_id "AWRI1499_0358";
AWRI1499_concat	genbank_orf	stop_codon	928299	928301	0	+	.	gene_id "AWRI1499_0358"; transcript_id "AWRI1499_0358";
AWRI1499_concat	genbank_orf	exon	927435	928298	0	+	.	gene_id "AWRI1499_0358"; transcript_id "AWRI1499_0358";
AWRI1499_concat	genbank_orf	CDS	927435	928298	0	+	.	gene_id "AWRI1499_0358"; transcript_id "AWRI1499_0358";
AWRI1499_concat	genbank_orf	start_codon	931825	931827	0	-	.	gene_id "AWRI1499_0359"; transcript_id "AWRI1499_0359";
AWRI1499_concat	genbank_orf	stop_codon	930085	930083	0	-	.	gene_id "AWRI1499_0359"; transcript_id "AWRI1499_0359";
AWRI1499_concat	genbank_orf	start_codon	939349	939351	0	+	.	gene_id "AWRI1499_0360"; transcript_id "AWRI1499_0360";
AWRI1499_concat	genbank_orf	stop_codon	941379	941381	0	+	.	gene_id "AWRI1499_0360"; transcript_id "AWRI1499_0360";
AWRI1499_concat	genbank_orf	exon	939349	940735	0	+	.	gene_id "AWRI1499_0360"; transcript_id "AWRI1499_0360";
AWRI1499_concat	genbank_orf	exon	941332	941378	0	+	.	gene_id "AWRI1499_0360"; transcript_id "AWRI1499_0360";
AWRI1499_concat	genbank_orf	CDS	939349	940735	0	+	.	gene_id "AWRI1499_0360"; transcript_id "AWRI1499_0360";
AWRI1499_concat	genbank_orf	CDS	941332	941378	0	+	.	gene_id "AWRI1499_0360"; transcript_id "AWRI1499_0360";
AWRI1499_concat	genbank_orf	start_codon	943212	943214	0	+	.	gene_id "AWRI1499_0361"; transcript_id "AWRI1499_0361";
AWRI1499_concat	genbank_orf	stop_codon	944424	944426	0	+	.	gene_id "AWRI1499_0361"; transcript_id "AWRI1499_0361";
AWRI1499_concat	genbank_orf	exon	943212	944423	0	+	.	gene_id "AWRI1499_0361"; transcript_id "AWRI1499_0361";
AWRI1499_concat	genbank_orf	CDS	943212	944423	0	+	.	gene_id "AWRI1499_0361"; transcript_id "AWRI1499_0361";
AWRI1499_concat	genbank_orf	start_codon	945149	945151	0	+	.	gene_id "AWRI1499_0362"; transcript_id "AWRI1499_0362";
AWRI1499_concat	genbank_orf	stop_codon	946616	946618	0	+	.	gene_id "AWRI1499_0362"; transcript_id "AWRI1499_0362";
AWRI1499_concat	genbank_orf	start_codon	947349	947351	0	-	.	gene_id "AWRI1499_0363"; transcript_id "AWRI1499_0363";
AWRI1499_concat	genbank_orf	stop_codon	947040	947038	0	-	.	gene_id "AWRI1499_0363"; transcript_id "AWRI1499_0363";
AWRI1499_concat	genbank_orf	exon	947037	947351	0	-	.	gene_id "AWRI1499_0363"; transcript_id "AWRI1499_0363";
AWRI1499_concat	genbank_orf	CDS	947037	947351	0	-	.	gene_id "AWRI1499_0363"; transcript_id "AWRI1499_0363";
AWRI1499_concat	genbank_orf	start_codon	949673	949675	0	+	.	gene_id "AWRI1499_0364"; transcript_id "AWRI1499_0364";
AWRI1499_concat	genbank_orf	stop_codon	950084	950086	0	+	.	gene_id "AWRI1499_0364"; transcript_id "AWRI1499_0364";
AWRI1499_concat	genbank_orf	exon	949673	950083	0	+	.	gene_id "AWRI1499_0364"; transcript_id "AWRI1499_0364";
AWRI1499_concat	genbank_orf	CDS	949673	950083	0	+	.	gene_id "AWRI1499_0364"; transcript_id "AWRI1499_0364";
AWRI1499_concat	genbank_orf	start_codon	951571	951573	0	-	.	gene_id "AWRI1499_0365"; transcript_id "AWRI1499_0365";
AWRI1499_concat	genbank_orf	stop_codon	950932	950930	0	-	.	gene_id "AWRI1499_0365"; transcript_id "AWRI1499_0365";
AWRI1499_concat	genbank_orf	exon	950929	951573	0	-	.	gene_id "AWRI1499_0365"; transcript_id "AWRI1499_0365";
AWRI1499_concat	genbank_orf	CDS	950929	951573	0	-	.	gene_id "AWRI1499_0365"; transcript_id "AWRI1499_0365";
AWRI1499_concat	genbank_orf	start_codon	952283	952285	0	+	.	gene_id "AWRI1499_0366"; transcript_id "AWRI1499_0366";
AWRI1499_concat	genbank_orf	stop_codon	954129	954131	0	+	.	gene_id "AWRI1499_0366"; transcript_id "AWRI1499_0366";
AWRI1499_concat	genbank_orf	start_codon	954309	954311	0	+	.	gene_id "AWRI1499_0367"; transcript_id "AWRI1499_0367";
AWRI1499_concat	genbank_orf	stop_codon	956132	956134	0	+	.	gene_id "AWRI1499_0367"; transcript_id "AWRI1499_0367";
AWRI1499_concat	genbank_orf	exon	954309	954321	0	+	.	gene_id "AWRI1499_0367"; transcript_id "AWRI1499_0367";
AWRI1499_concat	genbank_orf	exon	954809	955827	0	+	.	gene_id "AWRI1499_0367"; transcript_id "AWRI1499_0367";
AWRI1499_concat	genbank_orf	exon	955889	956131	0	+	.	gene_id "AWRI1499_0367"; transcript_id "AWRI1499_0367";
AWRI1499_concat	genbank_orf	CDS	954309	954321	0	+	.	gene_id "AWRI1499_0367"; transcript_id "AWRI1499_0367";
AWRI1499_concat	genbank_orf	CDS	954809	955827	0	+	.	gene_id "AWRI1499_0367"; transcript_id "AWRI1499_0367";
AWRI1499_concat	genbank_orf	CDS	955889	956131	0	+	.	gene_id "AWRI1499_0367"; transcript_id "AWRI1499_0367";
AWRI1499_concat	genbank_orf	start_codon	956985	956987	0	-	.	gene_id "AWRI1499_0368"; transcript_id "AWRI1499_0368";
AWRI1499_concat	genbank_orf	stop_codon	956253	956251	0	-	.	gene_id "AWRI1499_0368"; transcript_id "AWRI1499_0368";
AWRI1499_concat	genbank_orf	exon	956250	956987	0	-	.	gene_id "AWRI1499_0368"; transcript_id "AWRI1499_0368";
AWRI1499_concat	genbank_orf	CDS	956250	956987	0	-	.	gene_id "AWRI1499_0368"; transcript_id "AWRI1499_0368";
AWRI1499_concat	genbank_orf	start_codon	965001	965003	0	+	.	gene_id "AWRI1499_0369"; transcript_id "AWRI1499_0369";
AWRI1499_concat	genbank_orf	stop_codon	966936	966938	0	+	.	gene_id "AWRI1499_0369"; transcript_id "AWRI1499_0369";
AWRI1499_concat	genbank_orf	exon	965001	966935	0	+	.	gene_id "AWRI1499_0369"; transcript_id "AWRI1499_0369";
AWRI1499_concat	genbank_orf	CDS	965001	966935	0	+	.	gene_id "AWRI1499_0369"; transcript_id "AWRI1499_0369";
AWRI1499_concat	genbank_orf	start_codon	968004	968006	0	-	.	gene_id "AWRI1499_0370"; transcript_id "AWRI1499_0370";
AWRI1499_concat	genbank_orf	stop_codon	967545	967543	0	-	.	gene_id "AWRI1499_0370"; transcript_id "AWRI1499_0370";
AWRI1499_concat	genbank_orf	exon	967542	968006	0	-	.	gene_id "AWRI1499_0370"; transcript_id "AWRI1499_0370";
AWRI1499_concat	genbank_orf	CDS	967542	968006	0	-	.	gene_id "AWRI1499_0370"; transcript_id "AWRI1499_0370";
AWRI1499_concat	genbank_orf	start_codon	970121	970123	0	+	.	gene_id "AWRI1499_0371"; transcript_id "AWRI1499_0371";
AWRI1499_concat	genbank_orf	stop_codon	970970	970972	0	+	.	gene_id "AWRI1499_0371"; transcript_id "AWRI1499_0371";
AWRI1499_concat	genbank_orf	exon	970121	970969	0	+	.	gene_id "AWRI1499_0371"; transcript_id "AWRI1499_0371";
AWRI1499_concat	genbank_orf	CDS	970121	970969	0	+	.	gene_id "AWRI1499_0371"; transcript_id "AWRI1499_0371";
AWRI1499_concat	genbank_orf	start_codon	971934	971936	0	+	.	gene_id "AWRI1499_0372"; transcript_id "AWRI1499_0372";
AWRI1499_concat	genbank_orf	stop_codon	973074	973076	0	+	.	gene_id "AWRI1499_0372"; transcript_id "AWRI1499_0372";
AWRI1499_concat	genbank_orf	exon	971934	973073	0	+	.	gene_id "AWRI1499_0372"; transcript_id "AWRI1499_0372";
AWRI1499_concat	genbank_orf	CDS	971934	973073	0	+	.	gene_id "AWRI1499_0372"; transcript_id "AWRI1499_0372";
AWRI1499_concat	genbank_orf	start_codon	978231	978233	0	+	.	gene_id "AWRI1499_0373"; transcript_id "AWRI1499_0373";
AWRI1499_concat	genbank_orf	stop_codon	979332	979334	0	+	.	gene_id "AWRI1499_0373"; transcript_id "AWRI1499_0373";
AWRI1499_concat	genbank_orf	exon	978231	979331	0	+	.	gene_id "AWRI1499_0373"; transcript_id "AWRI1499_0373";
AWRI1499_concat	genbank_orf	CDS	978231	979331	0	+	.	gene_id "AWRI1499_0373"; transcript_id "AWRI1499_0373";
AWRI1499_concat	genbank_orf	start_codon	980617	980619	0	+	.	gene_id "AWRI1499_0374"; transcript_id "AWRI1499_0374";
AWRI1499_concat	genbank_orf	stop_codon	981631	981633	0	+	.	gene_id "AWRI1499_0374"; transcript_id "AWRI1499_0374";
AWRI1499_concat	genbank_orf	exon	980617	981630	0	+	.	gene_id "AWRI1499_0374"; transcript_id "AWRI1499_0374";
AWRI1499_concat	genbank_orf	CDS	980617	981630	0	+	.	gene_id "AWRI1499_0374"; transcript_id "AWRI1499_0374";
AWRI1499_concat	genbank_orf	start_codon	984192	984194	0	-	.	gene_id "AWRI1499_0375"; transcript_id "AWRI1499_0375";
AWRI1499_concat	genbank_orf	stop_codon	983235	983233	0	-	.	gene_id "AWRI1499_0375"; transcript_id "AWRI1499_0375";
AWRI1499_concat	genbank_orf	exon	983232	984194	0	-	.	gene_id "AWRI1499_0375"; transcript_id "AWRI1499_0375";
AWRI1499_concat	genbank_orf	CDS	983232	984194	0	-	.	gene_id "AWRI1499_0375"; transcript_id "AWRI1499_0375";
AWRI1499_concat	genbank_orf	start_codon	985689	985691	0	-	.	gene_id "AWRI1499_0376"; transcript_id "AWRI1499_0376";
AWRI1499_concat	genbank_orf	stop_codon	984729	984727	0	-	.	gene_id "AWRI1499_0376"; transcript_id "AWRI1499_0376";
AWRI1499_concat	genbank_orf	exon	984726	985691	0	-	.	gene_id "AWRI1499_0376"; transcript_id "AWRI1499_0376";
AWRI1499_concat	genbank_orf	CDS	984726	985691	0	-	.	gene_id "AWRI1499_0376"; transcript_id "AWRI1499_0376";
AWRI1499_concat	genbank_orf	start_codon	987752	987754	0	-	.	gene_id "AWRI1499_0377"; transcript_id "AWRI1499_0377";
AWRI1499_concat	genbank_orf	stop_codon	987098	987096	0	-	.	gene_id "AWRI1499_0377"; transcript_id "AWRI1499_0377";
AWRI1499_concat	genbank_orf	exon	987095	987754	0	-	.	gene_id "AWRI1499_0377"; transcript_id "AWRI1499_0377";
AWRI1499_concat	genbank_orf	CDS	987095	987754	0	-	.	gene_id "AWRI1499_0377"; transcript_id "AWRI1499_0377";
AWRI1499_concat	genbank_orf	start_codon	989586	989588	0	-	.	gene_id "AWRI1499_0378"; transcript_id "AWRI1499_0378";
AWRI1499_concat	genbank_orf	stop_codon	988998	988996	0	-	.	gene_id "AWRI1499_0378"; transcript_id "AWRI1499_0378";
AWRI1499_concat	genbank_orf	exon	988995	989588	0	-	.	gene_id "AWRI1499_0378"; transcript_id "AWRI1499_0378";
AWRI1499_concat	genbank_orf	CDS	988995	989588	0	-	.	gene_id "AWRI1499_0378"; transcript_id "AWRI1499_0378";
AWRI1499_concat	genbank_orf	start_codon	992092	992094	0	-	.	gene_id "AWRI1499_0379"; transcript_id "AWRI1499_0379";
AWRI1499_concat	genbank_orf	stop_codon	991198	991196	0	-	.	gene_id "AWRI1499_0379"; transcript_id "AWRI1499_0379";
AWRI1499_concat	genbank_orf	exon	991195	992094	0	-	.	gene_id "AWRI1499_0379"; transcript_id "AWRI1499_0379";
AWRI1499_concat	genbank_orf	CDS	991195	992094	0	-	.	gene_id "AWRI1499_0379"; transcript_id "AWRI1499_0379";
AWRI1499_concat	genbank_orf	start_codon	993998	994000	0	+	.	gene_id "AWRI1499_0380"; transcript_id "AWRI1499_0380";
AWRI1499_concat	genbank_orf	stop_codon	998677	998679	0	+	.	gene_id "AWRI1499_0380"; transcript_id "AWRI1499_0380";
AWRI1499_concat	genbank_orf	exon	993998	995805	0	+	.	gene_id "AWRI1499_0380"; transcript_id "AWRI1499_0380";
AWRI1499_concat	genbank_orf	exon	995904	998676	0	+	.	gene_id "AWRI1499_0380"; transcript_id "AWRI1499_0380";
AWRI1499_concat	genbank_orf	CDS	993998	995805	0	+	.	gene_id "AWRI1499_0380"; transcript_id "AWRI1499_0380";
AWRI1499_concat	genbank_orf	CDS	995904	998676	0	+	.	gene_id "AWRI1499_0380"; transcript_id "AWRI1499_0380";
AWRI1499_concat	genbank_orf	start_codon	1004455	1004457	0	+	.	gene_id "AWRI1499_0381"; transcript_id "AWRI1499_0381";
AWRI1499_concat	genbank_orf	stop_codon	1004737	1004739	0	+	.	gene_id "AWRI1499_0381"; transcript_id "AWRI1499_0381";
AWRI1499_concat	genbank_orf	exon	1004455	1004736	0	+	.	gene_id "AWRI1499_0381"; transcript_id "AWRI1499_0381";
AWRI1499_concat	genbank_orf	CDS	1004455	1004736	0	+	.	gene_id "AWRI1499_0381"; transcript_id "AWRI1499_0381";
AWRI1499_concat	genbank_orf	start_codon	1006793	1006795	0	-	.	gene_id "AWRI1499_0382"; transcript_id "AWRI1499_0382";
AWRI1499_concat	genbank_orf	stop_codon	1005281	1005279	0	-	.	gene_id "AWRI1499_0382"; transcript_id "AWRI1499_0382";
AWRI1499_concat	genbank_orf	exon	1005278	1006795	0	-	.	gene_id "AWRI1499_0382"; transcript_id "AWRI1499_0382";
AWRI1499_concat	genbank_orf	CDS	1005278	1006795	0	-	.	gene_id "AWRI1499_0382"; transcript_id "AWRI1499_0382";
AWRI1499_concat	genbank_orf	start_codon	1013649	1013651	0	+	.	gene_id "AWRI1499_0383"; transcript_id "AWRI1499_0383";
AWRI1499_concat	genbank_orf	stop_codon	1014672	1014674	0	+	.	gene_id "AWRI1499_0383"; transcript_id "AWRI1499_0383";
AWRI1499_concat	genbank_orf	exon	1013649	1014671	0	+	.	gene_id "AWRI1499_0383"; transcript_id "AWRI1499_0383";
AWRI1499_concat	genbank_orf	CDS	1013649	1014671	0	+	.	gene_id "AWRI1499_0383"; transcript_id "AWRI1499_0383";
AWRI1499_concat	genbank_orf	start_codon	1015868	1015870	0	+	.	gene_id "AWRI1499_0384"; transcript_id "AWRI1499_0384";
AWRI1499_concat	genbank_orf	stop_codon	1016204	1016206	0	+	.	gene_id "AWRI1499_0384"; transcript_id "AWRI1499_0384";
AWRI1499_concat	genbank_orf	exon	1015868	1016203	0	+	.	gene_id "AWRI1499_0384"; transcript_id "AWRI1499_0384";
AWRI1499_concat	genbank_orf	CDS	1015868	1016203	0	+	.	gene_id "AWRI1499_0384"; transcript_id "AWRI1499_0384";
AWRI1499_concat	genbank_orf	start_codon	1016281	1016283	0	+	.	gene_id "AWRI1499_0385"; transcript_id "AWRI1499_0385";
AWRI1499_concat	genbank_orf	stop_codon	1017583	1017585	0	+	.	gene_id "AWRI1499_0385"; transcript_id "AWRI1499_0385";
AWRI1499_concat	genbank_orf	start_codon	1017614	1017616	0	+	.	gene_id "AWRI1499_0386"; transcript_id "AWRI1499_0386";
AWRI1499_concat	genbank_orf	stop_codon	1018562	1018564	0	+	.	gene_id "AWRI1499_0386"; transcript_id "AWRI1499_0386";
AWRI1499_concat	genbank_orf	exon	1017614	1018561	0	+	.	gene_id "AWRI1499_0386"; transcript_id "AWRI1499_0386";
AWRI1499_concat	genbank_orf	CDS	1017614	1018561	0	+	.	gene_id "AWRI1499_0386"; transcript_id "AWRI1499_0386";
AWRI1499_concat	genbank_orf	start_codon	1019999	1020001	0	-	.	gene_id "AWRI1499_0387"; transcript_id "AWRI1499_0387";
AWRI1499_concat	genbank_orf	stop_codon	1018923	1018921	0	-	.	gene_id "AWRI1499_0387"; transcript_id "AWRI1499_0387";
AWRI1499_concat	genbank_orf	exon	1018920	1019552	0	-	.	gene_id "AWRI1499_0387"; transcript_id "AWRI1499_0387";
AWRI1499_concat	genbank_orf	exon	1019906	1020001	0	-	.	gene_id "AWRI1499_0387"; transcript_id "AWRI1499_0387";
AWRI1499_concat	genbank_orf	CDS	1018920	1019552	0	-	.	gene_id "AWRI1499_0387"; transcript_id "AWRI1499_0387";
AWRI1499_concat	genbank_orf	CDS	1019906	1020001	0	-	.	gene_id "AWRI1499_0387"; transcript_id "AWRI1499_0387";
AWRI1499_concat	genbank_orf	start_codon	1021914	1021916	0	-	.	gene_id "AWRI1499_0388"; transcript_id "AWRI1499_0388";
AWRI1499_concat	genbank_orf	stop_codon	1020495	1020493	0	-	.	gene_id "AWRI1499_0388"; transcript_id "AWRI1499_0388";
AWRI1499_concat	genbank_orf	exon	1020492	1021916	0	-	.	gene_id "AWRI1499_0388"; transcript_id "AWRI1499_0388";
AWRI1499_concat	genbank_orf	CDS	1020492	1021916	0	-	.	gene_id "AWRI1499_0388"; transcript_id "AWRI1499_0388";
AWRI1499_concat	genbank_orf	start_codon	1023035	1023037	0	-	.	gene_id "AWRI1499_0389"; transcript_id "AWRI1499_0389";
AWRI1499_concat	genbank_orf	stop_codon	1022672	1022670	0	-	.	gene_id "AWRI1499_0389"; transcript_id "AWRI1499_0389";
AWRI1499_concat	genbank_orf	exon	1022669	1023037	0	-	.	gene_id "AWRI1499_0389"; transcript_id "AWRI1499_0389";
AWRI1499_concat	genbank_orf	CDS	1022669	1023037	0	-	.	gene_id "AWRI1499_0389"; transcript_id "AWRI1499_0389";
AWRI1499_concat	genbank_orf	start_codon	1023934	1023936	0	-	.	gene_id "AWRI1499_0390"; transcript_id "AWRI1499_0390";
AWRI1499_concat	genbank_orf	stop_codon	1023403	1023401	0	-	.	gene_id "AWRI1499_0390"; transcript_id "AWRI1499_0390";
AWRI1499_concat	genbank_orf	exon	1023400	1023936	0	-	.	gene_id "AWRI1499_0390"; transcript_id "AWRI1499_0390";
AWRI1499_concat	genbank_orf	CDS	1023400	1023936	0	-	.	gene_id "AWRI1499_0390"; transcript_id "AWRI1499_0390";
AWRI1499_concat	genbank_orf	start_codon	1026788	1026790	0	-	.	gene_id "AWRI1499_0391"; transcript_id "AWRI1499_0391";
AWRI1499_concat	genbank_orf	stop_codon	1025492	1025490	0	-	.	gene_id "AWRI1499_0391"; transcript_id "AWRI1499_0391";
AWRI1499_concat	genbank_orf	exon	1025489	1026790	0	-	.	gene_id "AWRI1499_0391"; transcript_id "AWRI1499_0391";
AWRI1499_concat	genbank_orf	CDS	1025489	1026790	0	-	.	gene_id "AWRI1499_0391"; transcript_id "AWRI1499_0391";
AWRI1499_concat	genbank_orf	start_codon	1029852	1029854	0	+	.	gene_id "AWRI1499_0392"; transcript_id "AWRI1499_0392";
AWRI1499_concat	genbank_orf	stop_codon	1030275	1030277	0	+	.	gene_id "AWRI1499_0392"; transcript_id "AWRI1499_0392";
AWRI1499_concat	genbank_orf	exon	1029852	1030274	0	+	.	gene_id "AWRI1499_0392"; transcript_id "AWRI1499_0392";
AWRI1499_concat	genbank_orf	CDS	1029852	1030274	0	+	.	gene_id "AWRI1499_0392"; transcript_id "AWRI1499_0392";
AWRI1499_concat	genbank_orf	start_codon	1030561	1030563	0	+	.	gene_id "AWRI1499_0393"; transcript_id "AWRI1499_0393";
AWRI1499_concat	genbank_orf	stop_codon	1031092	1031094	0	+	.	gene_id "AWRI1499_0393"; transcript_id "AWRI1499_0393";
AWRI1499_concat	genbank_orf	exon	1030561	1031091	0	+	.	gene_id "AWRI1499_0393"; transcript_id "AWRI1499_0393";
AWRI1499_concat	genbank_orf	CDS	1030561	1031091	0	+	.	gene_id "AWRI1499_0393"; transcript_id "AWRI1499_0393";
AWRI1499_concat	genbank_orf	start_codon	1037121	1037123	0	+	.	gene_id "AWRI1499_0394"; transcript_id "AWRI1499_0394";
AWRI1499_concat	genbank_orf	stop_codon	1038177	1038179	0	+	.	gene_id "AWRI1499_0394"; transcript_id "AWRI1499_0394";
AWRI1499_concat	genbank_orf	exon	1037121	1038176	0	+	.	gene_id "AWRI1499_0394"; transcript_id "AWRI1499_0394";
AWRI1499_concat	genbank_orf	CDS	1037121	1038176	0	+	.	gene_id "AWRI1499_0394"; transcript_id "AWRI1499_0394";
AWRI1499_concat	genbank_orf	start_codon	1039615	1039617	0	-	.	gene_id "AWRI1499_0395"; transcript_id "AWRI1499_0395";
AWRI1499_concat	genbank_orf	stop_codon	1038628	1038626	0	-	.	gene_id "AWRI1499_0395"; transcript_id "AWRI1499_0395";
AWRI1499_concat	genbank_orf	exon	1038625	1039617	0	-	.	gene_id "AWRI1499_0395"; transcript_id "AWRI1499_0395";
AWRI1499_concat	genbank_orf	CDS	1038625	1039617	0	-	.	gene_id "AWRI1499_0395"; transcript_id "AWRI1499_0395";
AWRI1499_concat	genbank_orf	start_codon	1042657	1042659	0	-	.	gene_id "AWRI1499_0396"; transcript_id "AWRI1499_0396";
AWRI1499_concat	genbank_orf	stop_codon	1042345	1042343	0	-	.	gene_id "AWRI1499_0396"; transcript_id "AWRI1499_0396";
AWRI1499_concat	genbank_orf	exon	1042342	1042659	0	-	.	gene_id "AWRI1499_0396"; transcript_id "AWRI1499_0396";
AWRI1499_concat	genbank_orf	CDS	1042342	1042659	0	-	.	gene_id "AWRI1499_0396"; transcript_id "AWRI1499_0396";
AWRI1499_concat	genbank_orf	start_codon	1044353	1044355	0	-	.	gene_id "AWRI1499_0397"; transcript_id "AWRI1499_0397";
AWRI1499_concat	genbank_orf	stop_codon	1042730	1042728	0	-	.	gene_id "AWRI1499_0397"; transcript_id "AWRI1499_0397";
AWRI1499_concat	genbank_orf	exon	1042727	1044355	0	-	.	gene_id "AWRI1499_0397"; transcript_id "AWRI1499_0397";
AWRI1499_concat	genbank_orf	CDS	1042727	1044355	0	-	.	gene_id "AWRI1499_0397"; transcript_id "AWRI1499_0397";
AWRI1499_concat	genbank_orf	start_codon	1044964	1044966	0	+	.	gene_id "AWRI1499_0398"; transcript_id "AWRI1499_0398";
AWRI1499_concat	genbank_orf	stop_codon	1045351	1045353	0	+	.	gene_id "AWRI1499_0398"; transcript_id "AWRI1499_0398";
AWRI1499_concat	genbank_orf	exon	1044964	1045350	0	+	.	gene_id "AWRI1499_0398"; transcript_id "AWRI1499_0398";
AWRI1499_concat	genbank_orf	CDS	1044964	1045350	0	+	.	gene_id "AWRI1499_0398"; transcript_id "AWRI1499_0398";
AWRI1499_concat	genbank_orf	start_codon	1046578	1046580	0	-	.	gene_id "AWRI1499_0399"; transcript_id "AWRI1499_0399";
AWRI1499_concat	genbank_orf	stop_codon	1045678	1045676	0	-	.	gene_id "AWRI1499_0399"; transcript_id "AWRI1499_0399";
AWRI1499_concat	genbank_orf	exon	1045675	1046580	0	-	.	gene_id "AWRI1499_0399"; transcript_id "AWRI1499_0399";
AWRI1499_concat	genbank_orf	CDS	1045675	1046580	0	-	.	gene_id "AWRI1499_0399"; transcript_id "AWRI1499_0399";
AWRI1499_concat	genbank_orf	start_codon	1048070	1048072	0	+	.	gene_id "AWRI1499_0400"; transcript_id "AWRI1499_0400";
AWRI1499_concat	genbank_orf	stop_codon	1049633	1049635	0	+	.	gene_id "AWRI1499_0400"; transcript_id "AWRI1499_0400";
AWRI1499_concat	genbank_orf	exon	1048070	1049261	0	+	.	gene_id "AWRI1499_0400"; transcript_id "AWRI1499_0400";
AWRI1499_concat	genbank_orf	exon	1049385	1049632	0	+	.	gene_id "AWRI1499_0400"; transcript_id "AWRI1499_0400";
AWRI1499_concat	genbank_orf	CDS	1048070	1049261	0	+	.	gene_id "AWRI1499_0400"; transcript_id "AWRI1499_0400";
AWRI1499_concat	genbank_orf	CDS	1049385	1049632	0	+	.	gene_id "AWRI1499_0400"; transcript_id "AWRI1499_0400";
AWRI1499_concat	genbank_orf	start_codon	1050650	1050652	0	+	.	gene_id "AWRI1499_0401"; transcript_id "AWRI1499_0401";
AWRI1499_concat	genbank_orf	stop_codon	1054352	1054354	0	+	.	gene_id "AWRI1499_0401"; transcript_id "AWRI1499_0401";
AWRI1499_concat	genbank_orf	exon	1050650	1054351	0	+	.	gene_id "AWRI1499_0401"; transcript_id "AWRI1499_0401";
AWRI1499_concat	genbank_orf	CDS	1050650	1054351	0	+	.	gene_id "AWRI1499_0401"; transcript_id "AWRI1499_0401";
AWRI1499_concat	genbank_orf	start_codon	1056186	1056188	0	-	.	gene_id "AWRI1499_0402"; transcript_id "AWRI1499_0402";
AWRI1499_concat	genbank_orf	stop_codon	1055313	1055311	0	-	.	gene_id "AWRI1499_0402"; transcript_id "AWRI1499_0402";
AWRI1499_concat	genbank_orf	exon	1055310	1056188	0	-	.	gene_id "AWRI1499_0402"; transcript_id "AWRI1499_0402";
AWRI1499_concat	genbank_orf	CDS	1055310	1056188	0	-	.	gene_id "AWRI1499_0402"; transcript_id "AWRI1499_0402";
AWRI1499_concat	genbank_orf	start_codon	1060016	1060018	0	-	.	gene_id "AWRI1499_0403"; transcript_id "AWRI1499_0403";
AWRI1499_concat	genbank_orf	stop_codon	1059578	1059576	0	-	.	gene_id "AWRI1499_0403"; transcript_id "AWRI1499_0403";
AWRI1499_concat	genbank_orf	exon	1059575	1060018	0	-	.	gene_id "AWRI1499_0403"; transcript_id "AWRI1499_0403";
AWRI1499_concat	genbank_orf	CDS	1059575	1060018	0	-	.	gene_id "AWRI1499_0403"; transcript_id "AWRI1499_0403";
AWRI1499_concat	genbank_orf	start_codon	1061980	1061982	0	+	.	gene_id "AWRI1499_0404"; transcript_id "AWRI1499_0404";
AWRI1499_concat	genbank_orf	stop_codon	1063012	1063014	0	+	.	gene_id "AWRI1499_0404"; transcript_id "AWRI1499_0404";
AWRI1499_concat	genbank_orf	exon	1061980	1063011	0	+	.	gene_id "AWRI1499_0404"; transcript_id "AWRI1499_0404";
AWRI1499_concat	genbank_orf	CDS	1061980	1063011	0	+	.	gene_id "AWRI1499_0404"; transcript_id "AWRI1499_0404";
AWRI1499_concat	genbank_orf	start_codon	1063526	1063528	0	+	.	gene_id "AWRI1499_0405"; transcript_id "AWRI1499_0405";
AWRI1499_concat	genbank_orf	stop_codon	1064465	1064467	0	+	.	gene_id "AWRI1499_0405"; transcript_id "AWRI1499_0405";
AWRI1499_concat	genbank_orf	exon	1063526	1064464	0	+	.	gene_id "AWRI1499_0405"; transcript_id "AWRI1499_0405";
AWRI1499_concat	genbank_orf	CDS	1063526	1064464	0	+	.	gene_id "AWRI1499_0405"; transcript_id "AWRI1499_0405";
AWRI1499_concat	genbank_orf	start_codon	1064544	1064546	0	+	.	gene_id "AWRI1499_0406"; transcript_id "AWRI1499_0406";
AWRI1499_concat	genbank_orf	stop_codon	1065588	1065590	0	+	.	gene_id "AWRI1499_0406"; transcript_id "AWRI1499_0406";
AWRI1499_concat	genbank_orf	exon	1064544	1065587	0	+	.	gene_id "AWRI1499_0406"; transcript_id "AWRI1499_0406";
AWRI1499_concat	genbank_orf	CDS	1064544	1065587	0	+	.	gene_id "AWRI1499_0406"; transcript_id "AWRI1499_0406";
AWRI1499_concat	genbank_orf	start_codon	1066442	1066444	0	+	.	gene_id "AWRI1499_0407"; transcript_id "AWRI1499_0407";
AWRI1499_concat	genbank_orf	stop_codon	1068284	1068286	0	+	.	gene_id "AWRI1499_0407"; transcript_id "AWRI1499_0407";
AWRI1499_concat	genbank_orf	exon	1066442	1066876	0	+	.	gene_id "AWRI1499_0407"; transcript_id "AWRI1499_0407";
AWRI1499_concat	genbank_orf	exon	1067663	1068283	0	+	.	gene_id "AWRI1499_0407"; transcript_id "AWRI1499_0407";
AWRI1499_concat	genbank_orf	CDS	1066442	1066876	0	+	.	gene_id "AWRI1499_0407"; transcript_id "AWRI1499_0407";
AWRI1499_concat	genbank_orf	CDS	1067663	1068283	0	+	.	gene_id "AWRI1499_0407"; transcript_id "AWRI1499_0407";
AWRI1499_concat	genbank_orf	start_codon	1068403	1068405	0	+	.	gene_id "AWRI1499_0408"; transcript_id "AWRI1499_0408";
AWRI1499_concat	genbank_orf	stop_codon	1068844	1068846	0	+	.	gene_id "AWRI1499_0408"; transcript_id "AWRI1499_0408";
AWRI1499_concat	genbank_orf	exon	1068403	1068843	0	+	.	gene_id "AWRI1499_0408"; transcript_id "AWRI1499_0408";
AWRI1499_concat	genbank_orf	CDS	1068403	1068843	0	+	.	gene_id "AWRI1499_0408"; transcript_id "AWRI1499_0408";
AWRI1499_concat	genbank_orf	start_codon	1069599	1069601	0	-	.	gene_id "AWRI1499_0409"; transcript_id "AWRI1499_0409";
AWRI1499_concat	genbank_orf	stop_codon	1069323	1069321	0	-	.	gene_id "AWRI1499_0409"; transcript_id "AWRI1499_0409";
AWRI1499_concat	genbank_orf	exon	1069320	1069601	0	-	.	gene_id "AWRI1499_0409"; transcript_id "AWRI1499_0409";
AWRI1499_concat	genbank_orf	CDS	1069320	1069601	0	-	.	gene_id "AWRI1499_0409"; transcript_id "AWRI1499_0409";
AWRI1499_concat	genbank_orf	start_codon	1072425	1072427	0	-	.	gene_id "AWRI1499_0410"; transcript_id "AWRI1499_0410";
AWRI1499_concat	genbank_orf	stop_codon	1071735	1071733	0	-	.	gene_id "AWRI1499_0410"; transcript_id "AWRI1499_0410";
AWRI1499_concat	genbank_orf	exon	1071732	1072427	0	-	.	gene_id "AWRI1499_0410"; transcript_id "AWRI1499_0410";
AWRI1499_concat	genbank_orf	CDS	1071732	1072427	0	-	.	gene_id "AWRI1499_0410"; transcript_id "AWRI1499_0410";
AWRI1499_concat	genbank_orf	start_codon	1076376	1076378	0	-	.	gene_id "AWRI1499_0411"; transcript_id "AWRI1499_0411";
AWRI1499_concat	genbank_orf	stop_codon	1074603	1074601	0	-	.	gene_id "AWRI1499_0411"; transcript_id "AWRI1499_0411";
AWRI1499_concat	genbank_orf	exon	1074600	1076378	0	-	.	gene_id "AWRI1499_0411"; transcript_id "AWRI1499_0411";
AWRI1499_concat	genbank_orf	CDS	1074600	1076378	0	-	.	gene_id "AWRI1499_0411"; transcript_id "AWRI1499_0411";
AWRI1499_concat	genbank_orf	start_codon	1082318	1082320	0	-	.	gene_id "AWRI1499_0412"; transcript_id "AWRI1499_0412";
AWRI1499_concat	genbank_orf	stop_codon	1080832	1080830	0	-	.	gene_id "AWRI1499_0412"; transcript_id "AWRI1499_0412";
AWRI1499_concat	genbank_orf	exon	1080829	1081895	0	-	.	gene_id "AWRI1499_0412"; transcript_id "AWRI1499_0412";
AWRI1499_concat	genbank_orf	exon	1082008	1082320	0	-	.	gene_id "AWRI1499_0412"; transcript_id "AWRI1499_0412";
AWRI1499_concat	genbank_orf	CDS	1080829	1081895	0	-	.	gene_id "AWRI1499_0412"; transcript_id "AWRI1499_0412";
AWRI1499_concat	genbank_orf	CDS	1082008	1082320	0	-	.	gene_id "AWRI1499_0412"; transcript_id "AWRI1499_0412";
AWRI1499_concat	genbank_orf	start_codon	1089698	1089700	0	+	.	gene_id "AWRI1499_0413"; transcript_id "AWRI1499_0413";
AWRI1499_concat	genbank_orf	stop_codon	1090967	1090969	0	+	.	gene_id "AWRI1499_0413"; transcript_id "AWRI1499_0413";
AWRI1499_concat	genbank_orf	exon	1089698	1090966	0	+	.	gene_id "AWRI1499_0413"; transcript_id "AWRI1499_0413";
AWRI1499_concat	genbank_orf	CDS	1089698	1090966	0	+	.	gene_id "AWRI1499_0413"; transcript_id "AWRI1499_0413";
AWRI1499_concat	genbank_orf	start_codon	1095395	1095397	0	-	.	gene_id "AWRI1499_0414"; transcript_id "AWRI1499_0414";
AWRI1499_concat	genbank_orf	stop_codon	1094102	1094100	0	-	.	gene_id "AWRI1499_0414"; transcript_id "AWRI1499_0414";
AWRI1499_concat	genbank_orf	exon	1094099	1095397	0	-	.	gene_id "AWRI1499_0414"; transcript_id "AWRI1499_0414";
AWRI1499_concat	genbank_orf	CDS	1094099	1095397	0	-	.	gene_id "AWRI1499_0414"; transcript_id "AWRI1499_0414";
AWRI1499_concat	genbank_orf	start_codon	1096677	1096679	0	-	.	gene_id "AWRI1499_0415"; transcript_id "AWRI1499_0415";
AWRI1499_concat	genbank_orf	stop_codon	1095756	1095754	0	-	.	gene_id "AWRI1499_0415"; transcript_id "AWRI1499_0415";
AWRI1499_concat	genbank_orf	exon	1095753	1096679	0	-	.	gene_id "AWRI1499_0415"; transcript_id "AWRI1499_0415";
AWRI1499_concat	genbank_orf	CDS	1095753	1096679	0	-	.	gene_id "AWRI1499_0415"; transcript_id "AWRI1499_0415";
AWRI1499_concat	genbank_orf	start_codon	1097858	1097860	0	-	.	gene_id "AWRI1499_0416"; transcript_id "AWRI1499_0416";
AWRI1499_concat	genbank_orf	stop_codon	1097600	1097598	0	-	.	gene_id "AWRI1499_0416"; transcript_id "AWRI1499_0416";
AWRI1499_concat	genbank_orf	exon	1097597	1097860	0	-	.	gene_id "AWRI1499_0416"; transcript_id "AWRI1499_0416";
AWRI1499_concat	genbank_orf	CDS	1097597	1097860	0	-	.	gene_id "AWRI1499_0416"; transcript_id "AWRI1499_0416";
AWRI1499_concat	genbank_orf	start_codon	1098591	1098593	0	-	.	gene_id "AWRI1499_0417"; transcript_id "AWRI1499_0417";
AWRI1499_concat	genbank_orf	stop_codon	1097907	1097905	0	-	.	gene_id "AWRI1499_0417"; transcript_id "AWRI1499_0417";
AWRI1499_concat	genbank_orf	exon	1097904	1098593	0	-	.	gene_id "AWRI1499_0417"; transcript_id "AWRI1499_0417";
AWRI1499_concat	genbank_orf	CDS	1097904	1098593	0	-	.	gene_id "AWRI1499_0417"; transcript_id "AWRI1499_0417";
AWRI1499_concat	genbank_orf	start_codon	1100251	1100253	0	-	.	gene_id "AWRI1499_0418"; transcript_id "AWRI1499_0418";
AWRI1499_concat	genbank_orf	stop_codon	1099141	1099139	0	-	.	gene_id "AWRI1499_0418"; transcript_id "AWRI1499_0418";
AWRI1499_concat	genbank_orf	exon	1099138	1100253	0	-	.	gene_id "AWRI1499_0418"; transcript_id "AWRI1499_0418";
AWRI1499_concat	genbank_orf	CDS	1099138	1100253	0	-	.	gene_id "AWRI1499_0418"; transcript_id "AWRI1499_0418";
AWRI1499_concat	genbank_orf	start_codon	1102778	1102780	0	+	.	gene_id "AWRI1499_0419"; transcript_id "AWRI1499_0419";
AWRI1499_concat	genbank_orf	stop_codon	1104995	1104997	0	+	.	gene_id "AWRI1499_0419"; transcript_id "AWRI1499_0419";
AWRI1499_concat	genbank_orf	exon	1102778	1104994	0	+	.	gene_id "AWRI1499_0419"; transcript_id "AWRI1499_0419";
AWRI1499_concat	genbank_orf	CDS	1102778	1104994	0	+	.	gene_id "AWRI1499_0419"; transcript_id "AWRI1499_0419";
AWRI1499_concat	genbank_orf	start_codon	1106218	1106220	0	-	.	gene_id "AWRI1499_0420"; transcript_id "AWRI1499_0420";
AWRI1499_concat	genbank_orf	stop_codon	1105189	1105187	0	-	.	gene_id "AWRI1499_0420"; transcript_id "AWRI1499_0420";
AWRI1499_concat	genbank_orf	exon	1105186	1106220	0	-	.	gene_id "AWRI1499_0420"; transcript_id "AWRI1499_0420";
AWRI1499_concat	genbank_orf	CDS	1105186	1106220	0	-	.	gene_id "AWRI1499_0420"; transcript_id "AWRI1499_0420";
AWRI1499_concat	genbank_orf	start_codon	1106476	1106478	0	+	.	gene_id "AWRI1499_0421"; transcript_id "AWRI1499_0421";
AWRI1499_concat	genbank_orf	stop_codon	1108066	1108068	0	+	.	gene_id "AWRI1499_0421"; transcript_id "AWRI1499_0421";
AWRI1499_concat	genbank_orf	exon	1106476	1108065	0	+	.	gene_id "AWRI1499_0421"; transcript_id "AWRI1499_0421";
AWRI1499_concat	genbank_orf	CDS	1106476	1108065	0	+	.	gene_id "AWRI1499_0421"; transcript_id "AWRI1499_0421";
AWRI1499_concat	genbank_orf	start_codon	1109588	1109590	0	-	.	gene_id "AWRI1499_0422"; transcript_id "AWRI1499_0422";
AWRI1499_concat	genbank_orf	stop_codon	1108157	1108155	0	-	.	gene_id "AWRI1499_0422"; transcript_id "AWRI1499_0422";
AWRI1499_concat	genbank_orf	exon	1108154	1109435	0	-	.	gene_id "AWRI1499_0422"; transcript_id "AWRI1499_0422";
AWRI1499_concat	genbank_orf	exon	1109526	1109590	0	-	.	gene_id "AWRI1499_0422"; transcript_id "AWRI1499_0422";
AWRI1499_concat	genbank_orf	CDS	1108154	1109435	0	-	.	gene_id "AWRI1499_0422"; transcript_id "AWRI1499_0422";
AWRI1499_concat	genbank_orf	CDS	1109526	1109590	0	-	.	gene_id "AWRI1499_0422"; transcript_id "AWRI1499_0422";
AWRI1499_concat	genbank_orf	start_codon	1110104	1110106	0	+	.	gene_id "AWRI1499_0423"; transcript_id "AWRI1499_0423";
AWRI1499_concat	genbank_orf	stop_codon	1111868	1111870	0	+	.	gene_id "AWRI1499_0423"; transcript_id "AWRI1499_0423";
AWRI1499_concat	genbank_orf	exon	1110104	1111867	0	+	.	gene_id "AWRI1499_0423"; transcript_id "AWRI1499_0423";
AWRI1499_concat	genbank_orf	CDS	1110104	1111867	0	+	.	gene_id "AWRI1499_0423"; transcript_id "AWRI1499_0423";
AWRI1499_concat	genbank_orf	start_codon	1112737	1112739	0	+	.	gene_id "AWRI1499_0424"; transcript_id "AWRI1499_0424";
AWRI1499_concat	genbank_orf	stop_codon	1113466	1113468	0	+	.	gene_id "AWRI1499_0424"; transcript_id "AWRI1499_0424";
AWRI1499_concat	genbank_orf	exon	1112737	1113465	0	+	.	gene_id "AWRI1499_0424"; transcript_id "AWRI1499_0424";
AWRI1499_concat	genbank_orf	CDS	1112737	1113465	0	+	.	gene_id "AWRI1499_0424"; transcript_id "AWRI1499_0424";
AWRI1499_concat	genbank_orf	start_codon	1114890	1114892	0	+	.	gene_id "AWRI1499_0425"; transcript_id "AWRI1499_0425";
AWRI1499_concat	genbank_orf	stop_codon	1116219	1116221	0	+	.	gene_id "AWRI1499_0425"; transcript_id "AWRI1499_0425";
AWRI1499_concat	genbank_orf	exon	1114890	1116218	0	+	.	gene_id "AWRI1499_0425"; transcript_id "AWRI1499_0425";
AWRI1499_concat	genbank_orf	CDS	1114890	1116218	0	+	.	gene_id "AWRI1499_0425"; transcript_id "AWRI1499_0425";
AWRI1499_concat	genbank_orf	start_codon	1117178	1117180	0	-	.	gene_id "AWRI1499_0426"; transcript_id "AWRI1499_0426";
AWRI1499_concat	genbank_orf	stop_codon	1116272	1116270	0	-	.	gene_id "AWRI1499_0426"; transcript_id "AWRI1499_0426";
AWRI1499_concat	genbank_orf	exon	1116269	1117180	0	-	.	gene_id "AWRI1499_0426"; transcript_id "AWRI1499_0426";
AWRI1499_concat	genbank_orf	CDS	1116269	1117180	0	-	.	gene_id "AWRI1499_0426"; transcript_id "AWRI1499_0426";
AWRI1499_concat	genbank_orf	start_codon	1118926	1118928	0	+	.	gene_id "AWRI1499_0427"; transcript_id "AWRI1499_0427";
AWRI1499_concat	genbank_orf	stop_codon	1119949	1119951	0	+	.	gene_id "AWRI1499_0427"; transcript_id "AWRI1499_0427";
AWRI1499_concat	genbank_orf	exon	1118926	1119948	0	+	.	gene_id "AWRI1499_0427"; transcript_id "AWRI1499_0427";
AWRI1499_concat	genbank_orf	CDS	1118926	1119948	0	+	.	gene_id "AWRI1499_0427"; transcript_id "AWRI1499_0427";
AWRI1499_concat	genbank_orf	start_codon	1120793	1120795	0	+	.	gene_id "AWRI1499_0428"; transcript_id "AWRI1499_0428";
AWRI1499_concat	genbank_orf	stop_codon	1123376	1123378	0	+	.	gene_id "AWRI1499_0428"; transcript_id "AWRI1499_0428";
AWRI1499_concat	genbank_orf	exon	1120793	1123375	0	+	.	gene_id "AWRI1499_0428"; transcript_id "AWRI1499_0428";
AWRI1499_concat	genbank_orf	CDS	1120793	1123375	0	+	.	gene_id "AWRI1499_0428"; transcript_id "AWRI1499_0428";
AWRI1499_concat	genbank_orf	start_codon	1125844	1125846	0	-	.	gene_id "AWRI1499_0429"; transcript_id "AWRI1499_0429";
AWRI1499_concat	genbank_orf	stop_codon	1123882	1123880	0	-	.	gene_id "AWRI1499_0429"; transcript_id "AWRI1499_0429";
AWRI1499_concat	genbank_orf	exon	1123879	1125846	0	-	.	gene_id "AWRI1499_0429"; transcript_id "AWRI1499_0429";
AWRI1499_concat	genbank_orf	CDS	1123879	1125846	0	-	.	gene_id "AWRI1499_0429"; transcript_id "AWRI1499_0429";
AWRI1499_concat	genbank_orf	start_codon	1128980	1128982	0	-	.	gene_id "AWRI1499_0430"; transcript_id "AWRI1499_0430";
AWRI1499_concat	genbank_orf	stop_codon	1127870	1127868	0	-	.	gene_id "AWRI1499_0430"; transcript_id "AWRI1499_0430";
AWRI1499_concat	genbank_orf	exon	1127867	1128982	0	-	.	gene_id "AWRI1499_0430"; transcript_id "AWRI1499_0430";
AWRI1499_concat	genbank_orf	CDS	1127867	1128982	0	-	.	gene_id "AWRI1499_0430"; transcript_id "AWRI1499_0430";
AWRI1499_concat	genbank_orf	start_codon	1131566	1131568	0	+	.	gene_id "AWRI1499_0431"; transcript_id "AWRI1499_0431";
AWRI1499_concat	genbank_orf	stop_codon	1132085	1132087	0	+	.	gene_id "AWRI1499_0431"; transcript_id "AWRI1499_0431";
AWRI1499_concat	genbank_orf	exon	1131566	1132084	0	+	.	gene_id "AWRI1499_0431"; transcript_id "AWRI1499_0431";
AWRI1499_concat	genbank_orf	CDS	1131566	1132084	0	+	.	gene_id "AWRI1499_0431"; transcript_id "AWRI1499_0431";
AWRI1499_concat	genbank_orf	start_codon	1136595	1136597	0	-	.	gene_id "AWRI1499_0432"; transcript_id "AWRI1499_0432";
AWRI1499_concat	genbank_orf	stop_codon	1132311	1132309	0	-	.	gene_id "AWRI1499_0432"; transcript_id "AWRI1499_0432";
AWRI1499_concat	genbank_orf	exon	1132308	1136597	0	-	.	gene_id "AWRI1499_0432"; transcript_id "AWRI1499_0432";
AWRI1499_concat	genbank_orf	CDS	1132308	1136597	0	-	.	gene_id "AWRI1499_0432"; transcript_id "AWRI1499_0432";
AWRI1499_concat	genbank_orf	start_codon	1138071	1138073	0	+	.	gene_id "AWRI1499_0433"; transcript_id "AWRI1499_0433";
AWRI1499_concat	genbank_orf	stop_codon	1139142	1139144	0	+	.	gene_id "AWRI1499_0433"; transcript_id "AWRI1499_0433";
AWRI1499_concat	genbank_orf	exon	1138071	1139141	0	+	.	gene_id "AWRI1499_0433"; transcript_id "AWRI1499_0433";
AWRI1499_concat	genbank_orf	CDS	1138071	1139141	0	+	.	gene_id "AWRI1499_0433"; transcript_id "AWRI1499_0433";
AWRI1499_concat	genbank_orf	start_codon	1139636	1139638	0	+	.	gene_id "AWRI1499_0434"; transcript_id "AWRI1499_0434";
AWRI1499_concat	genbank_orf	stop_codon	1140329	1140331	0	+	.	gene_id "AWRI1499_0434"; transcript_id "AWRI1499_0434";
AWRI1499_concat	genbank_orf	exon	1139636	1140328	0	+	.	gene_id "AWRI1499_0434"; transcript_id "AWRI1499_0434";
AWRI1499_concat	genbank_orf	CDS	1139636	1140328	0	+	.	gene_id "AWRI1499_0434"; transcript_id "AWRI1499_0434";
AWRI1499_concat	genbank_orf	start_codon	1141833	1141835	0	+	.	gene_id "AWRI1499_0435"; transcript_id "AWRI1499_0435";
AWRI1499_concat	genbank_orf	stop_codon	1142397	1142399	0	+	.	gene_id "AWRI1499_0435"; transcript_id "AWRI1499_0435";
AWRI1499_concat	genbank_orf	exon	1141833	1142396	0	+	.	gene_id "AWRI1499_0435"; transcript_id "AWRI1499_0435";
AWRI1499_concat	genbank_orf	CDS	1141833	1142396	0	+	.	gene_id "AWRI1499_0435"; transcript_id "AWRI1499_0435";
AWRI1499_concat	genbank_orf	start_codon	1143403	1143405	0	+	.	gene_id "AWRI1499_0436"; transcript_id "AWRI1499_0436";
AWRI1499_concat	genbank_orf	stop_codon	1144960	1144962	0	+	.	gene_id "AWRI1499_0436"; transcript_id "AWRI1499_0436";
AWRI1499_concat	genbank_orf	exon	1143403	1144959	0	+	.	gene_id "AWRI1499_0436"; transcript_id "AWRI1499_0436";
AWRI1499_concat	genbank_orf	CDS	1143403	1144959	0	+	.	gene_id "AWRI1499_0436"; transcript_id "AWRI1499_0436";
AWRI1499_concat	genbank_orf	start_codon	1145903	1145905	0	+	.	gene_id "AWRI1499_0437"; transcript_id "AWRI1499_0437";
AWRI1499_concat	genbank_orf	stop_codon	1146167	1146169	0	+	.	gene_id "AWRI1499_0437"; transcript_id "AWRI1499_0437";
AWRI1499_concat	genbank_orf	exon	1145903	1146166	0	+	.	gene_id "AWRI1499_0437"; transcript_id "AWRI1499_0437";
AWRI1499_concat	genbank_orf	CDS	1145903	1146166	0	+	.	gene_id "AWRI1499_0437"; transcript_id "AWRI1499_0437";
AWRI1499_concat	genbank_orf	start_codon	1147396	1147398	0	-	.	gene_id "AWRI1499_0438"; transcript_id "AWRI1499_0438";
AWRI1499_concat	genbank_orf	stop_codon	1146283	1146281	0	-	.	gene_id "AWRI1499_0438"; transcript_id "AWRI1499_0438";
AWRI1499_concat	genbank_orf	exon	1146280	1147398	0	-	.	gene_id "AWRI1499_0438"; transcript_id "AWRI1499_0438";
AWRI1499_concat	genbank_orf	CDS	1146280	1147398	0	-	.	gene_id "AWRI1499_0438"; transcript_id "AWRI1499_0438";
AWRI1499_concat	genbank_orf	start_codon	1148477	1148479	0	-	.	gene_id "AWRI1499_0439"; transcript_id "AWRI1499_0439";
AWRI1499_concat	genbank_orf	stop_codon	1147478	1147476	0	-	.	gene_id "AWRI1499_0439"; transcript_id "AWRI1499_0439";
AWRI1499_concat	genbank_orf	exon	1147475	1148479	0	-	.	gene_id "AWRI1499_0439"; transcript_id "AWRI1499_0439";
AWRI1499_concat	genbank_orf	CDS	1147475	1148479	0	-	.	gene_id "AWRI1499_0439"; transcript_id "AWRI1499_0439";
AWRI1499_concat	genbank_orf	start_codon	1151900	1151902	0	-	.	gene_id "AWRI1499_0440"; transcript_id "AWRI1499_0440";
AWRI1499_concat	genbank_orf	stop_codon	1149206	1149204	0	-	.	gene_id "AWRI1499_0440"; transcript_id "AWRI1499_0440";
AWRI1499_concat	genbank_orf	exon	1149203	1151902	0	-	.	gene_id "AWRI1499_0440"; transcript_id "AWRI1499_0440";
AWRI1499_concat	genbank_orf	CDS	1149203	1151902	0	-	.	gene_id "AWRI1499_0440"; transcript_id "AWRI1499_0440";
AWRI1499_concat	genbank_orf	start_codon	1154303	1154305	0	+	.	gene_id "AWRI1499_0441"; transcript_id "AWRI1499_0441";
AWRI1499_concat	genbank_orf	stop_codon	1156598	1156600	0	+	.	gene_id "AWRI1499_0441"; transcript_id "AWRI1499_0441";
AWRI1499_concat	genbank_orf	exon	1154303	1156597	0	+	.	gene_id "AWRI1499_0441"; transcript_id "AWRI1499_0441";
AWRI1499_concat	genbank_orf	CDS	1154303	1156597	0	+	.	gene_id "AWRI1499_0441"; transcript_id "AWRI1499_0441";
AWRI1499_concat	genbank_orf	start_codon	1158897	1158899	0	+	.	gene_id "AWRI1499_0442"; transcript_id "AWRI1499_0442";
AWRI1499_concat	genbank_orf	stop_codon	1160241	1160243	0	+	.	gene_id "AWRI1499_0442"; transcript_id "AWRI1499_0442";
AWRI1499_concat	genbank_orf	exon	1158897	1160240	0	+	.	gene_id "AWRI1499_0442"; transcript_id "AWRI1499_0442";
AWRI1499_concat	genbank_orf	CDS	1158897	1160240	0	+	.	gene_id "AWRI1499_0442"; transcript_id "AWRI1499_0442";
AWRI1499_concat	genbank_orf	start_codon	1160579	1160581	0	+	.	gene_id "AWRI1499_0443"; transcript_id "AWRI1499_0443";
AWRI1499_concat	genbank_orf	stop_codon	1161215	1161217	0	+	.	gene_id "AWRI1499_0443"; transcript_id "AWRI1499_0443";
AWRI1499_concat	genbank_orf	exon	1160579	1161214	0	+	.	gene_id "AWRI1499_0443"; transcript_id "AWRI1499_0443";
AWRI1499_concat	genbank_orf	CDS	1160579	1161214	0	+	.	gene_id "AWRI1499_0443"; transcript_id "AWRI1499_0443";
AWRI1499_concat	genbank_orf	start_codon	1161844	1161846	0	+	.	gene_id "AWRI1499_0444"; transcript_id "AWRI1499_0444";
AWRI1499_concat	genbank_orf	stop_codon	1162624	1162626	0	+	.	gene_id "AWRI1499_0444"; transcript_id "AWRI1499_0444";
AWRI1499_concat	genbank_orf	exon	1161844	1161847	0	+	.	gene_id "AWRI1499_0444"; transcript_id "AWRI1499_0444";
AWRI1499_concat	genbank_orf	exon	1162307	1162623	0	+	.	gene_id "AWRI1499_0444"; transcript_id "AWRI1499_0444";
AWRI1499_concat	genbank_orf	CDS	1161844	1161847	0	+	.	gene_id "AWRI1499_0444"; transcript_id "AWRI1499_0444";
AWRI1499_concat	genbank_orf	CDS	1162307	1162623	0	+	.	gene_id "AWRI1499_0444"; transcript_id "AWRI1499_0444";
AWRI1499_concat	genbank_orf	start_codon	1163455	1163457	0	+	.	gene_id "AWRI1499_0445"; transcript_id "AWRI1499_0445";
AWRI1499_concat	genbank_orf	stop_codon	1165495	1165497	0	+	.	gene_id "AWRI1499_0445"; transcript_id "AWRI1499_0445";
AWRI1499_concat	genbank_orf	exon	1163455	1165494	0	+	.	gene_id "AWRI1499_0445"; transcript_id "AWRI1499_0445";
AWRI1499_concat	genbank_orf	CDS	1163455	1165494	0	+	.	gene_id "AWRI1499_0445"; transcript_id "AWRI1499_0445";
AWRI1499_concat	genbank_orf	start_codon	1166956	1166958	0	+	.	gene_id "AWRI1499_0446"; transcript_id "AWRI1499_0446";
AWRI1499_concat	genbank_orf	stop_codon	1168369	1168371	0	+	.	gene_id "AWRI1499_0446"; transcript_id "AWRI1499_0446";
AWRI1499_concat	genbank_orf	exon	1166956	1168368	0	+	.	gene_id "AWRI1499_0446"; transcript_id "AWRI1499_0446";
AWRI1499_concat	genbank_orf	CDS	1166956	1168368	0	+	.	gene_id "AWRI1499_0446"; transcript_id "AWRI1499_0446";
AWRI1499_concat	genbank_orf	start_codon	1170753	1170755	0	-	.	gene_id "AWRI1499_0447"; transcript_id "AWRI1499_0447";
AWRI1499_concat	genbank_orf	stop_codon	1168878	1168876	0	-	.	gene_id "AWRI1499_0447"; transcript_id "AWRI1499_0447";
AWRI1499_concat	genbank_orf	exon	1168875	1170755	0	-	.	gene_id "AWRI1499_0447"; transcript_id "AWRI1499_0447";
AWRI1499_concat	genbank_orf	CDS	1168875	1170755	0	-	.	gene_id "AWRI1499_0447"; transcript_id "AWRI1499_0447";
AWRI1499_concat	genbank_orf	start_codon	1171450	1171452	0	-	.	gene_id "AWRI1499_0448"; transcript_id "AWRI1499_0448";
AWRI1499_concat	genbank_orf	stop_codon	1170877	1170875	0	-	.	gene_id "AWRI1499_0448"; transcript_id "AWRI1499_0448";
AWRI1499_concat	genbank_orf	exon	1170874	1171452	0	-	.	gene_id "AWRI1499_0448"; transcript_id "AWRI1499_0448";
AWRI1499_concat	genbank_orf	CDS	1170874	1171452	0	-	.	gene_id "AWRI1499_0448"; transcript_id "AWRI1499_0448";
AWRI1499_concat	genbank_orf	start_codon	1171996	1171998	0	+	.	gene_id "AWRI1499_0449"; transcript_id "AWRI1499_0449";
AWRI1499_concat	genbank_orf	stop_codon	1173103	1173105	0	+	.	gene_id "AWRI1499_0449"; transcript_id "AWRI1499_0449";
AWRI1499_concat	genbank_orf	exon	1171996	1173102	0	+	.	gene_id "AWRI1499_0449"; transcript_id "AWRI1499_0449";
AWRI1499_concat	genbank_orf	CDS	1171996	1173102	0	+	.	gene_id "AWRI1499_0449"; transcript_id "AWRI1499_0449";
AWRI1499_concat	genbank_orf	start_codon	1175830	1175832	0	-	.	gene_id "AWRI1499_0450"; transcript_id "AWRI1499_0450";
AWRI1499_concat	genbank_orf	stop_codon	1173316	1173314	0	-	.	gene_id "AWRI1499_0450"; transcript_id "AWRI1499_0450";
AWRI1499_concat	genbank_orf	exon	1173313	1175832	0	-	.	gene_id "AWRI1499_0450"; transcript_id "AWRI1499_0450";
AWRI1499_concat	genbank_orf	CDS	1173313	1175832	0	-	.	gene_id "AWRI1499_0450"; transcript_id "AWRI1499_0450";
AWRI1499_concat	genbank_orf	start_codon	1179701	1179703	0	-	.	gene_id "AWRI1499_0451"; transcript_id "AWRI1499_0451";
AWRI1499_concat	genbank_orf	stop_codon	1176425	1176423	0	-	.	gene_id "AWRI1499_0451"; transcript_id "AWRI1499_0451";
AWRI1499_concat	genbank_orf	exon	1176422	1179703	0	-	.	gene_id "AWRI1499_0451"; transcript_id "AWRI1499_0451";
AWRI1499_concat	genbank_orf	CDS	1176422	1179703	0	-	.	gene_id "AWRI1499_0451"; transcript_id "AWRI1499_0451";
AWRI1499_concat	genbank_orf	start_codon	1180634	1180636	0	-	.	gene_id "AWRI1499_0452"; transcript_id "AWRI1499_0452";
AWRI1499_concat	genbank_orf	stop_codon	1180067	1180065	0	-	.	gene_id "AWRI1499_0452"; transcript_id "AWRI1499_0452";
AWRI1499_concat	genbank_orf	exon	1180064	1180636	0	-	.	gene_id "AWRI1499_0452"; transcript_id "AWRI1499_0452";
AWRI1499_concat	genbank_orf	CDS	1180064	1180636	0	-	.	gene_id "AWRI1499_0452"; transcript_id "AWRI1499_0452";
AWRI1499_concat	genbank_orf	start_codon	1181855	1181857	0	-	.	gene_id "AWRI1499_0453"; transcript_id "AWRI1499_0453";
AWRI1499_concat	genbank_orf	stop_codon	1181255	1181253	0	-	.	gene_id "AWRI1499_0453"; transcript_id "AWRI1499_0453";
AWRI1499_concat	genbank_orf	exon	1181252	1181857	0	-	.	gene_id "AWRI1499_0453"; transcript_id "AWRI1499_0453";
AWRI1499_concat	genbank_orf	CDS	1181252	1181857	0	-	.	gene_id "AWRI1499_0453"; transcript_id "AWRI1499_0453";
AWRI1499_concat	genbank_orf	start_codon	1183270	1183272	0	-	.	gene_id "AWRI1499_0454"; transcript_id "AWRI1499_0454";
AWRI1499_concat	genbank_orf	stop_codon	1182046	1182044	0	-	.	gene_id "AWRI1499_0454"; transcript_id "AWRI1499_0454";
AWRI1499_concat	genbank_orf	exon	1182043	1183272	0	-	.	gene_id "AWRI1499_0454"; transcript_id "AWRI1499_0454";
AWRI1499_concat	genbank_orf	CDS	1182043	1183272	0	-	.	gene_id "AWRI1499_0454"; transcript_id "AWRI1499_0454";
AWRI1499_concat	genbank_orf	start_codon	1185227	1185229	0	-	.	gene_id "AWRI1499_0455"; transcript_id "AWRI1499_0455";
AWRI1499_concat	genbank_orf	stop_codon	1184390	1184388	0	-	.	gene_id "AWRI1499_0455"; transcript_id "AWRI1499_0455";
AWRI1499_concat	genbank_orf	exon	1184387	1185229	0	-	.	gene_id "AWRI1499_0455"; transcript_id "AWRI1499_0455";
AWRI1499_concat	genbank_orf	CDS	1184387	1185229	0	-	.	gene_id "AWRI1499_0455"; transcript_id "AWRI1499_0455";
AWRI1499_concat	genbank_orf	start_codon	1185954	1185956	0	+	.	gene_id "AWRI1499_0456"; transcript_id "AWRI1499_0456";
AWRI1499_concat	genbank_orf	stop_codon	1186236	1186238	0	+	.	gene_id "AWRI1499_0456"; transcript_id "AWRI1499_0456";
AWRI1499_concat	genbank_orf	exon	1185954	1186235	0	+	.	gene_id "AWRI1499_0456"; transcript_id "AWRI1499_0456";
AWRI1499_concat	genbank_orf	CDS	1185954	1186235	0	+	.	gene_id "AWRI1499_0456"; transcript_id "AWRI1499_0456";
AWRI1499_concat	genbank_orf	start_codon	1187378	1187380	0	-	.	gene_id "AWRI1499_0457"; transcript_id "AWRI1499_0457";
AWRI1499_concat	genbank_orf	stop_codon	1186397	1186395	0	-	.	gene_id "AWRI1499_0457"; transcript_id "AWRI1499_0457";
AWRI1499_concat	genbank_orf	exon	1186394	1187380	0	-	.	gene_id "AWRI1499_0457"; transcript_id "AWRI1499_0457";
AWRI1499_concat	genbank_orf	CDS	1186394	1187380	0	-	.	gene_id "AWRI1499_0457"; transcript_id "AWRI1499_0457";
AWRI1499_concat	genbank_orf	start_codon	1187892	1187894	0	+	.	gene_id "AWRI1499_0458"; transcript_id "AWRI1499_0458";
AWRI1499_concat	genbank_orf	stop_codon	1189143	1189145	0	+	.	gene_id "AWRI1499_0458"; transcript_id "AWRI1499_0458";
AWRI1499_concat	genbank_orf	exon	1187892	1189142	0	+	.	gene_id "AWRI1499_0458"; transcript_id "AWRI1499_0458";
AWRI1499_concat	genbank_orf	CDS	1187892	1189142	0	+	.	gene_id "AWRI1499_0458"; transcript_id "AWRI1499_0458";
AWRI1499_concat	genbank_orf	start_codon	1189783	1189785	0	-	.	gene_id "AWRI1499_0459"; transcript_id "AWRI1499_0459";
AWRI1499_concat	genbank_orf	stop_codon	1189180	1189178	0	-	.	gene_id "AWRI1499_0459"; transcript_id "AWRI1499_0459";
AWRI1499_concat	genbank_orf	exon	1189177	1189785	0	-	.	gene_id "AWRI1499_0459"; transcript_id "AWRI1499_0459";
AWRI1499_concat	genbank_orf	CDS	1189177	1189785	0	-	.	gene_id "AWRI1499_0459"; transcript_id "AWRI1499_0459";
AWRI1499_concat	genbank_orf	start_codon	1190109	1190111	0	+	.	gene_id "AWRI1499_0460"; transcript_id "AWRI1499_0460";
AWRI1499_concat	genbank_orf	stop_codon	1191093	1191095	0	+	.	gene_id "AWRI1499_0460"; transcript_id "AWRI1499_0460";
AWRI1499_concat	genbank_orf	exon	1190109	1191092	0	+	.	gene_id "AWRI1499_0460"; transcript_id "AWRI1499_0460";
AWRI1499_concat	genbank_orf	CDS	1190109	1191092	0	+	.	gene_id "AWRI1499_0460"; transcript_id "AWRI1499_0460";
AWRI1499_concat	genbank_orf	start_codon	1191458	1191460	0	+	.	gene_id "AWRI1499_0461"; transcript_id "AWRI1499_0461";
AWRI1499_concat	genbank_orf	stop_codon	1194008	1194010	0	+	.	gene_id "AWRI1499_0461"; transcript_id "AWRI1499_0461";
AWRI1499_concat	genbank_orf	exon	1191458	1194007	0	+	.	gene_id "AWRI1499_0461"; transcript_id "AWRI1499_0461";
AWRI1499_concat	genbank_orf	CDS	1191458	1194007	0	+	.	gene_id "AWRI1499_0461"; transcript_id "AWRI1499_0461";
AWRI1499_concat	genbank_orf	start_codon	1195675	1195677	0	-	.	gene_id "AWRI1499_0462"; transcript_id "AWRI1499_0462";
AWRI1499_concat	genbank_orf	stop_codon	1194109	1194107	0	-	.	gene_id "AWRI1499_0462"; transcript_id "AWRI1499_0462";
AWRI1499_concat	genbank_orf	exon	1194106	1195677	0	-	.	gene_id "AWRI1499_0462"; transcript_id "AWRI1499_0462";
AWRI1499_concat	genbank_orf	CDS	1194106	1195677	0	-	.	gene_id "AWRI1499_0462"; transcript_id "AWRI1499_0462";
AWRI1499_concat	genbank_orf	start_codon	1195801	1195803	0	+	.	gene_id "AWRI1499_0463"; transcript_id "AWRI1499_0463";
AWRI1499_concat	genbank_orf	stop_codon	1196005	1196007	0	+	.	gene_id "AWRI1499_0463"; transcript_id "AWRI1499_0463";
AWRI1499_concat	genbank_orf	exon	1195801	1196004	0	+	.	gene_id "AWRI1499_0463"; transcript_id "AWRI1499_0463";
AWRI1499_concat	genbank_orf	CDS	1195801	1196004	0	+	.	gene_id "AWRI1499_0463"; transcript_id "AWRI1499_0463";
AWRI1499_concat	genbank_orf	start_codon	1197024	1197026	0	+	.	gene_id "AWRI1499_0464"; transcript_id "AWRI1499_0464";
AWRI1499_concat	genbank_orf	stop_codon	1197543	1197545	0	+	.	gene_id "AWRI1499_0464"; transcript_id "AWRI1499_0464";
AWRI1499_concat	genbank_orf	exon	1197024	1197542	0	+	.	gene_id "AWRI1499_0464"; transcript_id "AWRI1499_0464";
AWRI1499_concat	genbank_orf	CDS	1197024	1197542	0	+	.	gene_id "AWRI1499_0464"; transcript_id "AWRI1499_0464";
AWRI1499_concat	genbank_orf	start_codon	1200273	1200275	0	-	.	gene_id "AWRI1499_0465"; transcript_id "AWRI1499_0465";
AWRI1499_concat	genbank_orf	stop_codon	1197849	1197847	0	-	.	gene_id "AWRI1499_0465"; transcript_id "AWRI1499_0465";
AWRI1499_concat	genbank_orf	exon	1197846	1200275	0	-	.	gene_id "AWRI1499_0465"; transcript_id "AWRI1499_0465";
AWRI1499_concat	genbank_orf	CDS	1197846	1200275	0	-	.	gene_id "AWRI1499_0465"; transcript_id "AWRI1499_0465";
AWRI1499_concat	genbank_orf	start_codon	1203146	1203148	0	-	.	gene_id "AWRI1499_0466"; transcript_id "AWRI1499_0466";
AWRI1499_concat	genbank_orf	stop_codon	1201019	1201017	0	-	.	gene_id "AWRI1499_0466"; transcript_id "AWRI1499_0466";
AWRI1499_concat	genbank_orf	exon	1201016	1203148	0	-	.	gene_id "AWRI1499_0466"; transcript_id "AWRI1499_0466";
AWRI1499_concat	genbank_orf	CDS	1201016	1203148	0	-	.	gene_id "AWRI1499_0466"; transcript_id "AWRI1499_0466";
AWRI1499_concat	genbank_orf	start_codon	1205528	1205530	0	-	.	gene_id "AWRI1499_0467"; transcript_id "AWRI1499_0467";
AWRI1499_concat	genbank_orf	stop_codon	1204119	1204117	0	-	.	gene_id "AWRI1499_0467"; transcript_id "AWRI1499_0467";
AWRI1499_concat	genbank_orf	exon	1204116	1205438	0	-	.	gene_id "AWRI1499_0467"; transcript_id "AWRI1499_0467";
AWRI1499_concat	genbank_orf	exon	1205513	1205530	0	-	.	gene_id "AWRI1499_0467"; transcript_id "AWRI1499_0467";
AWRI1499_concat	genbank_orf	CDS	1204116	1205438	0	-	.	gene_id "AWRI1499_0467"; transcript_id "AWRI1499_0467";
AWRI1499_concat	genbank_orf	CDS	1205513	1205530	0	-	.	gene_id "AWRI1499_0467"; transcript_id "AWRI1499_0467";
AWRI1499_concat	genbank_orf	start_codon	1205806	1205808	0	+	.	gene_id "AWRI1499_0468"; transcript_id "AWRI1499_0468";
AWRI1499_concat	genbank_orf	stop_codon	1206805	1206807	0	+	.	gene_id "AWRI1499_0468"; transcript_id "AWRI1499_0468";
AWRI1499_concat	genbank_orf	exon	1205806	1206804	0	+	.	gene_id "AWRI1499_0468"; transcript_id "AWRI1499_0468";
AWRI1499_concat	genbank_orf	CDS	1205806	1206804	0	+	.	gene_id "AWRI1499_0468"; transcript_id "AWRI1499_0468";
AWRI1499_concat	genbank_orf	start_codon	1206849	1206851	0	+	.	gene_id "AWRI1499_0469"; transcript_id "AWRI1499_0469";
AWRI1499_concat	genbank_orf	stop_codon	1207266	1207268	0	+	.	gene_id "AWRI1499_0469"; transcript_id "AWRI1499_0469";
AWRI1499_concat	genbank_orf	exon	1206849	1207265	0	+	.	gene_id "AWRI1499_0469"; transcript_id "AWRI1499_0469";
AWRI1499_concat	genbank_orf	CDS	1206849	1207265	0	+	.	gene_id "AWRI1499_0469"; transcript_id "AWRI1499_0469";
AWRI1499_concat	genbank_orf	start_codon	1208308	1208310	0	-	.	gene_id "AWRI1499_0470"; transcript_id "AWRI1499_0470";
AWRI1499_concat	genbank_orf	stop_codon	1207366	1207364	0	-	.	gene_id "AWRI1499_0470"; transcript_id "AWRI1499_0470";
AWRI1499_concat	genbank_orf	exon	1207363	1208310	0	-	.	gene_id "AWRI1499_0470"; transcript_id "AWRI1499_0470";
AWRI1499_concat	genbank_orf	CDS	1207363	1208310	0	-	.	gene_id "AWRI1499_0470"; transcript_id "AWRI1499_0470";
AWRI1499_concat	genbank_orf	start_codon	1208997	1208999	0	+	.	gene_id "AWRI1499_0471"; transcript_id "AWRI1499_0471";
AWRI1499_concat	genbank_orf	stop_codon	1209657	1209659	0	+	.	gene_id "AWRI1499_0471"; transcript_id "AWRI1499_0471";
AWRI1499_concat	genbank_orf	exon	1208997	1209656	0	+	.	gene_id "AWRI1499_0471"; transcript_id "AWRI1499_0471";
AWRI1499_concat	genbank_orf	CDS	1208997	1209656	0	+	.	gene_id "AWRI1499_0471"; transcript_id "AWRI1499_0471";
AWRI1499_concat	genbank_orf	start_codon	1211823	1211825	0	-	.	gene_id "AWRI1499_0472"; transcript_id "AWRI1499_0472";
AWRI1499_concat	genbank_orf	stop_codon	1210104	1210102	0	-	.	gene_id "AWRI1499_0472"; transcript_id "AWRI1499_0472";
AWRI1499_concat	genbank_orf	exon	1210101	1211825	0	-	.	gene_id "AWRI1499_0472"; transcript_id "AWRI1499_0472";
AWRI1499_concat	genbank_orf	CDS	1210101	1211825	0	-	.	gene_id "AWRI1499_0472"; transcript_id "AWRI1499_0472";
AWRI1499_concat	genbank_orf	start_codon	1213158	1213160	0	+	.	gene_id "AWRI1499_0473"; transcript_id "AWRI1499_0473";
AWRI1499_concat	genbank_orf	stop_codon	1214754	1214756	0	+	.	gene_id "AWRI1499_0473"; transcript_id "AWRI1499_0473";
AWRI1499_concat	genbank_orf	exon	1213158	1214753	0	+	.	gene_id "AWRI1499_0473"; transcript_id "AWRI1499_0473";
AWRI1499_concat	genbank_orf	CDS	1213158	1214753	0	+	.	gene_id "AWRI1499_0473"; transcript_id "AWRI1499_0473";
AWRI1499_concat	genbank_orf	start_codon	1215883	1215885	0	-	.	gene_id "AWRI1499_0474"; transcript_id "AWRI1499_0474";
AWRI1499_concat	genbank_orf	stop_codon	1214929	1214927	0	-	.	gene_id "AWRI1499_0474"; transcript_id "AWRI1499_0474";
AWRI1499_concat	genbank_orf	exon	1214926	1215885	0	-	.	gene_id "AWRI1499_0474"; transcript_id "AWRI1499_0474";
AWRI1499_concat	genbank_orf	CDS	1214926	1215885	0	-	.	gene_id "AWRI1499_0474"; transcript_id "AWRI1499_0474";
AWRI1499_concat	genbank_orf	start_codon	1216622	1216624	0	+	.	gene_id "AWRI1499_0475"; transcript_id "AWRI1499_0475";
AWRI1499_concat	genbank_orf	stop_codon	1217204	1217206	0	+	.	gene_id "AWRI1499_0475"; transcript_id "AWRI1499_0475";
AWRI1499_concat	genbank_orf	exon	1216622	1217203	0	+	.	gene_id "AWRI1499_0475"; transcript_id "AWRI1499_0475";
AWRI1499_concat	genbank_orf	CDS	1216622	1217203	0	+	.	gene_id "AWRI1499_0475"; transcript_id "AWRI1499_0475";
AWRI1499_concat	genbank_orf	start_codon	1218731	1218733	0	+	.	gene_id "AWRI1499_0476"; transcript_id "AWRI1499_0476";
AWRI1499_concat	genbank_orf	stop_codon	1219877	1219879	0	+	.	gene_id "AWRI1499_0476"; transcript_id "AWRI1499_0476";
AWRI1499_concat	genbank_orf	exon	1218731	1219876	0	+	.	gene_id "AWRI1499_0476"; transcript_id "AWRI1499_0476";
AWRI1499_concat	genbank_orf	CDS	1218731	1219876	0	+	.	gene_id "AWRI1499_0476"; transcript_id "AWRI1499_0476";
AWRI1499_concat	genbank_orf	start_codon	1220451	1220453	0	+	.	gene_id "AWRI1499_0477"; transcript_id "AWRI1499_0477";
AWRI1499_concat	genbank_orf	stop_codon	1221153	1221155	0	+	.	gene_id "AWRI1499_0477"; transcript_id "AWRI1499_0477";
AWRI1499_concat	genbank_orf	exon	1220451	1221152	0	+	.	gene_id "AWRI1499_0477"; transcript_id "AWRI1499_0477";
AWRI1499_concat	genbank_orf	CDS	1220451	1221152	0	+	.	gene_id "AWRI1499_0477"; transcript_id "AWRI1499_0477";
AWRI1499_concat	genbank_orf	start_codon	1221833	1221835	0	-	.	gene_id "AWRI1499_0478"; transcript_id "AWRI1499_0478";
AWRI1499_concat	genbank_orf	stop_codon	1221380	1221378	0	-	.	gene_id "AWRI1499_0478"; transcript_id "AWRI1499_0478";
AWRI1499_concat	genbank_orf	exon	1221377	1221835	0	-	.	gene_id "AWRI1499_0478"; transcript_id "AWRI1499_0478";
AWRI1499_concat	genbank_orf	CDS	1221377	1221835	0	-	.	gene_id "AWRI1499_0478"; transcript_id "AWRI1499_0478";
AWRI1499_concat	genbank_orf	start_codon	1223254	1223256	0	+	.	gene_id "AWRI1499_0479"; transcript_id "AWRI1499_0479";
AWRI1499_concat	genbank_orf	stop_codon	1224535	1224537	0	+	.	gene_id "AWRI1499_0479"; transcript_id "AWRI1499_0479";
AWRI1499_concat	genbank_orf	exon	1223254	1224534	0	+	.	gene_id "AWRI1499_0479"; transcript_id "AWRI1499_0479";
AWRI1499_concat	genbank_orf	CDS	1223254	1224534	0	+	.	gene_id "AWRI1499_0479"; transcript_id "AWRI1499_0479";
AWRI1499_concat	genbank_orf	start_codon	1224922	1224924	0	+	.	gene_id "AWRI1499_0480"; transcript_id "AWRI1499_0480";
AWRI1499_concat	genbank_orf	stop_codon	1225696	1225698	0	+	.	gene_id "AWRI1499_0480"; transcript_id "AWRI1499_0480";
AWRI1499_concat	genbank_orf	exon	1224922	1225695	0	+	.	gene_id "AWRI1499_0480"; transcript_id "AWRI1499_0480";
AWRI1499_concat	genbank_orf	CDS	1224922	1225695	0	+	.	gene_id "AWRI1499_0480"; transcript_id "AWRI1499_0480";
AWRI1499_concat	genbank_orf	start_codon	1226171	1226173	0	+	.	gene_id "AWRI1499_0481"; transcript_id "AWRI1499_0481";
AWRI1499_concat	genbank_orf	stop_codon	1226612	1226614	0	+	.	gene_id "AWRI1499_0481"; transcript_id "AWRI1499_0481";
AWRI1499_concat	genbank_orf	exon	1226171	1226611	0	+	.	gene_id "AWRI1499_0481"; transcript_id "AWRI1499_0481";
AWRI1499_concat	genbank_orf	CDS	1226171	1226611	0	+	.	gene_id "AWRI1499_0481"; transcript_id "AWRI1499_0481";
AWRI1499_concat	genbank_orf	start_codon	1227685	1227687	0	+	.	gene_id "AWRI1499_0482"; transcript_id "AWRI1499_0482";
AWRI1499_concat	genbank_orf	stop_codon	1228584	1228586	0	+	.	gene_id "AWRI1499_0482"; transcript_id "AWRI1499_0482";
AWRI1499_concat	genbank_orf	exon	1227685	1227719	0	+	.	gene_id "AWRI1499_0482"; transcript_id "AWRI1499_0482";
AWRI1499_concat	genbank_orf	exon	1227818	1228583	0	+	.	gene_id "AWRI1499_0482"; transcript_id "AWRI1499_0482";
AWRI1499_concat	genbank_orf	CDS	1227685	1227719	0	+	.	gene_id "AWRI1499_0482"; transcript_id "AWRI1499_0482";
AWRI1499_concat	genbank_orf	CDS	1227818	1228583	0	+	.	gene_id "AWRI1499_0482"; transcript_id "AWRI1499_0482";
AWRI1499_concat	genbank_orf	start_codon	1229653	1229655	0	-	.	gene_id "AWRI1499_0483"; transcript_id "AWRI1499_0483";
AWRI1499_concat	genbank_orf	stop_codon	1228954	1228952	0	-	.	gene_id "AWRI1499_0483"; transcript_id "AWRI1499_0483";
AWRI1499_concat	genbank_orf	exon	1228951	1229655	0	-	.	gene_id "AWRI1499_0483"; transcript_id "AWRI1499_0483";
AWRI1499_concat	genbank_orf	CDS	1228951	1229655	0	-	.	gene_id "AWRI1499_0483"; transcript_id "AWRI1499_0483";
AWRI1499_concat	genbank_orf	start_codon	1231444	1231446	0	-	.	gene_id "AWRI1499_0484"; transcript_id "AWRI1499_0484";
AWRI1499_concat	genbank_orf	stop_codon	1230508	1230506	0	-	.	gene_id "AWRI1499_0484"; transcript_id "AWRI1499_0484";
[truncated: 20,788 more rows]
